# Supplementary material for: catena-Poly[[diaqua­bis(thio­cyanato-κN)cobalt(II)]-μ-4,4′-bipyridine-κ2 N:N′] 4,4′-bipyridine solvate]
Source: Acta Crystallogr Sect E Struct Rep Online. 2009 Jun 24;65(Pt 7):m813. doi: 10.1107/S1600536809023265 (PMC2969491; doi:10.1107/S1600536809023265)
Supplement: Supplementary file 1 [file e-65-0m813-sup1.cif]

##############################################################################
###                                                                        ###
###        Electronic paper (Acta Crystallographica Section E)             ###
###                                                                        ###
##############################################################################
#                                                                            #
# This CIF contains the data in a paper accepted for publication in Acta     #
# Crystallographica Section E. It conforms to the requirements of Notes      #
# for Authors for Section E, and has been peer reviewed under the auspices   #
# of the IUCr Commission on Journals.                                        #
#                                                                            #
# Full details of the Crystallographic Information File format               #
# are given in the paper "The Crystallographic Information File (CIF):       #
# a New Standard Archive File for Crystallography" by S. R. Hall, F. H.      #
# Allen and I. D. Brown [Acta Cryst. (1991), A47, 655-685].                  #
#                                                                            #
# The current version of the core CIF dictionary is obtainable from          #
# ftp://ftp.iucr.org/pub/cif_core.dic. The current version number is 2.4.    #
#                                                                            #
# Software is freely available for graphical display of the structure(s) in  #
# this CIF.  For information consult the CIF home page http://www.iucr.org/  #
# cif/home.html                                                              #
#                                                                            #
# This file may be used for bona fide research purposes within the           #
# scientific community so long as proper attribution is given to the journal # 
# article from which it was obtained.                                        #
#                                                                            #
##############################################################################
                                             
data_I
_audit_creation_method     SHELXL-97
_chemical_name_systematic
;
<i>catena</i>-Poly[[diaquabis(thiocyanato-\k<i>N</i>)cobalt(II)]-\m-4,4'-
bipyridine-\k^2^<i>N</i>:<i>N</i>'] 4,4'-bipyridine solvate]
;
_chemical_name_common     ?
_chemical_formula_moiety     'C12 H12 Co N4 O2 S2, C10 H8 N2'
_chemical_formula_sum     'C22 H20 Co N6 O2 S2'
_chemical_formula_iupac     '[Co (N C S)2 (C10 H8 N2) (H2 O)2], C10 H8 N2'
_chemical_formula_weight     523.51
_chemical_melting_point     ?
_symmetry_cell_setting     'triclinic'
_symmetry_space_group_name_H-M     'P -1'
_symmetry_space_group_name_Hall     '-P 1'
loop_
    _symmetry_equiv_pos_as_xyz
    'x, y, z'
    '-x, -y, -z'
_cell_length_a     7.4433(11)
_cell_length_b     9.0147(11)
_cell_length_c     10.1114(13)
_cell_angle_alpha     107.770(2)
_cell_angle_beta     103.978(2)
_cell_angle_gamma     97.038(2)
_cell_volume     612.66(14)
_cell_formula_units_Z     1
_cell_measurement_reflns_used     ?
_cell_measurement_theta_min     0.981
_cell_measurement_theta_max     26.00
_cell_measurement_temperature     293(2)
_exptl_crystal_description     'block'
_exptl_crystal_colour     'red'
_exptl_crystal_size_max     0.20
_exptl_crystal_size_mid     0.20
_exptl_crystal_size_min     0.20
_exptl_crystal_density_diffrn     1.419
_exptl_crystal_density_meas     ?
_exptl_crystal_density_method     'not measured'
_exptl_crystal_F_000     269
_exptl_absorpt_coefficient_mu     0.901
_exptl_absorpt_correction_type     'multi-scan'
_exptl_absorpt_process_details     '(SADABS; Sheldrick, 1997)'
_exptl_absorpt_correction_T_min     0.835
_exptl_absorpt_correction_T_max     0.835
_exptl_special_details
;
;
_diffrn_ambient_temperature     293(2)
_diffrn_radiation_type     MoK\a
_diffrn_radiation_wavelength     0.71073
_diffrn_radiation_source     'fine-focus sealed tube'
_diffrn_radiation_monochromator     graphite
_diffrn_measurement_device_type     'Bruker SMART CCD area-detector'
_diffrn_measurement_method     '\f and \ws'
_diffrn_detector_area_resol_mean     ?
_diffrn_reflns_number     3522
_diffrn_reflns_av_R_equivalents     0.0120
_diffrn_reflns_av_sigmaI/netI     0.0212
_diffrn_reflns_theta_min     2.21
_diffrn_reflns_theta_max     26.00
_diffrn_reflns_theta_full     26.00
_diffrn_measured_fraction_theta_max     0.981
_diffrn_measured_fraction_theta_full     0.981
_diffrn_reflns_limit_h_min     -9
_diffrn_reflns_limit_h_max     4
_diffrn_reflns_limit_k_min     -11
_diffrn_reflns_limit_k_max     11
_diffrn_reflns_limit_l_min     -12
_diffrn_reflns_limit_l_max     12
_diffrn_standards_number     ?
_diffrn_standards_interval_count     ?
_diffrn_standards_interval_time     ?
_diffrn_standards_decay_%     ?
_refine_special_details
;
Refinement of <i>F</i>^2^ against ALL reflections. The weighted <i>R</i>-factor
<i>wR</i> and goodness of fit <i>S</i> are based on <i>F</i>^2^, conventional
<i>R</i>-factors <i>R</i> are based on <i>F</i>, with <i>F</i> set to zero for
negative <i>F</i>^2^. The threshold expression of <i>F</i>^2^ >
\s(<i>F</i>^2^) is used only for calculating <i>R</i>-factors(gt) <i>etc</i>.
and is not relevant to the choice of reflections for refinement.
<i>R</i>-factors based on <i>F</i>^2^ are statistically about twice as large
as those based on <i>F</i>, and <i>R</i>- factors based on ALL data will be
even larger.
;
_reflns_number_total     2359
_reflns_number_gt     2191
_reflns_threshold_expression     I>2\s(I)
_refine_ls_structure_factor_coef     Fsqd
_refine_ls_matrix_type     full
_refine_ls_R_factor_all     0.0451
_refine_ls_R_factor_gt     0.0423
_refine_ls_wR_factor_gt     0.1141
_refine_ls_wR_factor_ref     0.1177
_refine_ls_goodness_of_fit_ref     1.039
_refine_ls_restrained_S_all     1.038
_refine_ls_number_reflns     2359
_refine_ls_number_parameters     157
_refine_ls_number_restraints     3
_refine_ls_hydrogen_treatment     mixed
_refine_ls_weighting_scheme     calc
_refine_ls_weighting_details
         'calc w=1/[\s^2^(Fo^2^)+(0.0744P)^2^+0.3257P] where P=(Fo^2^+2Fc^2^)/3'
_atom_sites_solution_hydrogens     geom
_atom_sites_solution_primary     direct
_atom_sites_solution_secondary     difmap
_refine_ls_shift/su_max     0.000
_refine_ls_shift/su_mean     0.000
_refine_diff_density_max     0.770
_refine_diff_density_min     -0.741
_refine_ls_extinction_method     none
_refine_ls_extinction_coef     ?
loop_
    _atom_type_symbol
    _atom_type_description
    _atom_type_scat_dispersion_real
    _atom_type_scat_dispersion_imag
    _atom_type_scat_source
    'C' 'C' 0.0033 0.0016
                         'International Tables Vol C Tables 4.2.6.8 and 6.1.1.4'
    'H' 'H' 0.0000 0.0000
                         'International Tables Vol C Tables 4.2.6.8 and 6.1.1.4'
    'Co' 'Co' 0.3494 0.9721
                         'International Tables Vol C Tables 4.2.6.8 and 6.1.1.4'
    'N' 'N' 0.0061 0.0033
                         'International Tables Vol C Tables 4.2.6.8 and 6.1.1.4'
    'O' 'O' 0.0106 0.0060
                         'International Tables Vol C Tables 4.2.6.8 and 6.1.1.4'
    'S' 'S' 0.1246 0.1234
                         'International Tables Vol C Tables 4.2.6.8 and 6.1.1.4'
_computing_data_collection     'SMART (Bruker, 2001)'
_computing_cell_refinement     'SAINT (Bruker, 2001)'
_computing_data_reduction     'SAINT (Bruker, 2001)'
_computing_structure_solution     'SHELXS97 (Sheldrick, 2008)'
_computing_structure_refinement     'SHELXL97 (Sheldrick, 2008)'
_computing_molecular_graphics     'SHELXTL (Sheldrick, 2008)'
_computing_publication_material     'SHELXTL (Sheldrick, 2008)'
loop_
    _atom_site_type_symbol
    _atom_site_label
    _atom_site_fract_x
    _atom_site_fract_y
    _atom_site_fract_z
    _atom_site_U_iso_or_equiv
    _atom_site_adp_type
    _atom_site_calc_flag
    _atom_site_refinement_flags
    _atom_site_occupancy
    _atom_site_disorder_assembly
    _atom_site_disorder_group
    Co Co1 0.5000 0.5000 0.5000 0.03359(17) Uani d S 1 . .
    S S1 0.93240(12) 0.61882(16) 0.23801(12) 0.0837(4) Uani d . 1 . .
    O O1 0.3666(3) 0.6731(2) 0.4436(2) 0.0453(4) Uani d D 1 . .
    H H1B 0.251(3) 0.659(4) 0.418(4) 0.068 Uiso d D 1 . .
    H H1C 0.403(4) 0.719(4) 0.394(3) 0.068 Uiso d D 1 . .
    N N2 0.6824(3) 0.5256(3) 0.3768(2) 0.0467(5) Uani d . 1 . .
    N N5 0.2992(3) 0.3143(2) 0.3142(2) 0.0365(4) Uani d . 1 . .
    C C1 0.2050(4) 0.1832(3) 0.3238(3) 0.0439(6) Uani d . 1 . .
    H H1A 0.2201 0.1757 0.4154 0.053 Uiso calc R 1 . .
    C C2 0.0868(4) 0.0590(3) 0.2048(3) 0.0433(6) Uani d . 1 . .
    H H2A 0.0247 -0.0295 0.2172 0.052 Uiso calc R 1 . .
    C C3 0.0605(3) 0.0664(3) 0.0661(2) 0.0326(5) Uani d . 1 . .
    C C4 0.1567(4) 0.2036(3) 0.0576(2) 0.0390(5) Uani d . 1 . .
    H H4 0.1423 0.2157 -0.0322 0.047 Uiso calc R 1 . .
    C C5 0.2730(4) 0.3217(3) 0.1814(2) 0.0398(5) Uani d . 1 . .
    H H5 0.3369 0.4115 0.1721 0.048 Uiso calc R 1 . .
    C C21 0.7868(4) 0.5654(3) 0.3206(3) 0.0439(6) Uani d . 1 . .
    N N7 0.4547(4) 0.8112(3) 0.2551(3) 0.0652(7) Uani d . 1 . .
    C C11 0.5596(5) 0.9552(4) 0.2955(4) 0.0664(8) Uani d . 1 . .
    H H11 0.6222 1.0072 0.3939 0.080 Uiso calc R 1 . .
    C C12 0.5829(5) 1.0347(4) 0.2006(3) 0.0579(7) Uani d . 1 . .
    H H12 0.6588 1.1365 0.2356 0.070 Uiso calc R 1 . .
    C C13 0.4917(4) 0.9604(3) 0.0537(3) 0.0458(6) Uani d . 1 . .
    C C14 0.3805(5) 0.8079(4) 0.0096(4) 0.0590(7) Uani d . 1 . .
    H H14 0.3170 0.7522 -0.0881 0.071 Uiso calc R 1 . .
    C C15 0.3664(6) 0.7408(4) 0.1137(4) 0.0695(9) Uani d . 1 . .
    H H15 0.2901 0.6397 0.0828 0.083 Uiso calc R 1 . .
loop_
    _atom_site_aniso_label
    _atom_site_aniso_U_11
    _atom_site_aniso_U_22
    _atom_site_aniso_U_33
    _atom_site_aniso_U_12
    _atom_site_aniso_U_13
    _atom_site_aniso_U_23
    Co1 0.0348(3) 0.0325(3) 0.0224(2) -0.00978(17) 0.00294(17) 0.00493(17)
    S1 0.0513(5) 0.1408(10) 0.0912(7) 0.0135(5) 0.0309(5) 0.0798(7)
    O1 0.0453(10) 0.0441(10) 0.0408(10) -0.0031(8) 0.0058(8) 0.0172(8)
    N2 0.0450(12) 0.0515(12) 0.0351(11) -0.0079(10) 0.0114(10) 0.0105(9)
    N5 0.0366(10) 0.0335(10) 0.0271(9) -0.0071(8) 0.0014(8) 0.0052(8)
    C1 0.0494(14) 0.0412(13) 0.0265(11) -0.0144(11) 0.0032(10) 0.0067(10)
    C2 0.0469(14) 0.0385(12) 0.0303(11) -0.0154(10) 0.0048(10) 0.0067(10)
    C3 0.0293(10) 0.0321(11) 0.0271(10) -0.0005(9) 0.0022(9) 0.0048(9)
    C4 0.0471(13) 0.0326(11) 0.0266(10) -0.0036(10) -0.0002(10) 0.0087(9)
    C5 0.0451(13) 0.0311(11) 0.0318(11) -0.0072(10) 0.0011(10) 0.0087(9)
    C21 0.0379(13) 0.0521(15) 0.0370(12) -0.0010(11) 0.0043(10) 0.0180(11)
    N7 0.0780(18) 0.0692(17) 0.0740(18) 0.0243(15) 0.0358(15) 0.0466(15)
    C11 0.078(2) 0.072(2) 0.0585(19) 0.0154(18) 0.0229(17) 0.0335(17)
    C12 0.0635(18) 0.0549(17) 0.0609(18) 0.0066(14) 0.0204(15) 0.0285(14)
    C13 0.0490(14) 0.0465(14) 0.0560(15) 0.0158(11) 0.0268(12) 0.0266(13)
    C14 0.073(2) 0.0491(16) 0.0597(18) 0.0059(14) 0.0237(16) 0.0255(14)
    C15 0.085(2) 0.0537(18) 0.082(2) 0.0077(17) 0.033(2) 0.0361(17)
_geom_special_details
;
All e.s.d.'s (except the e.s.d. in the dihedral angle between two l.s. planes)
are estimated using the full covariance matrix. The cell e.s.d.'s are taken
into account individually in the estimation of e.s.d.'s in distances, angles
and torsion angles; correlations between e.s.d.'s in cell parameters are only
used when they are defined by crystal symmetry. An approximate (isotropic)
treatment of cell e.s.d.'s is used for estimating e.s.d.'s involving l.s.
planes.
;
loop_
    _geom_bond_atom_site_label_1
    _geom_bond_atom_site_label_2
    _geom_bond_site_symmetry_2
    _geom_bond_distance
    _geom_bond_publ_flag
    Co1 N2 2_666 2.089(2) y
    Co1 N2 . 2.089(2) y
    Co1 O1 . 2.0964(19) y
    Co1 O1 2_666 2.0964(19) y
    Co1 N5 . 2.1625(18) y
    Co1 N5 2_666 2.1625(18) y
    S1 C21 . 1.630(3) ?
    O1 H1B . 0.817(18) ?
    O1 H1C . 0.813(17) ?
    N2 C21 . 1.151(3) ?
    N5 C5 . 1.333(3) ?
    N5 C1 . 1.341(3) ?
    C1 C2 . 1.378(3) ?
    C1 H1A . 0.9300 ?
    C2 C3 . 1.393(3) ?
    C2 H2A . 0.9300 ?
    C3 C4 . 1.388(3) ?
    C3 C3 2 1.486(4) ?
    C4 C5 . 1.374(3) ?
    C4 H4 . 0.9300 ?
    C5 H5 . 0.9300 ?
    N7 C11 . 1.318(5) ?
    N7 C15 . 1.330(5) ?
    C11 C12 . 1.390(4) ?
    C11 H11 . 0.9300 ?
    C12 C13 . 1.382(4) ?
    C12 H12 . 0.9300 ?
    C13 C14 . 1.394(4) ?
    C13 C13 2_675 1.490(5) ?
    C14 C15 . 1.382(4) ?
    C14 H14 . 0.9300 ?
    C15 H15 . 0.9300 ?
loop_
    _geom_angle_atom_site_label_1
    _geom_angle_atom_site_label_2
    _geom_angle_atom_site_label_3
    _geom_angle_site_symmetry_1
    _geom_angle_site_symmetry_3
    _geom_angle
    _geom_angle_publ_flag
    N2 Co1 N2 2_666 . 180.0 ?
    N2 Co1 O1 2_666 . 90.16(9) ?
    N2 Co1 O1 . . 89.84(9) ?
    N2 Co1 O1 2_666 2_666 89.84(9) ?
    N2 Co1 O1 . 2_666 90.16(9) ?
    O1 Co1 O1 . 2_666 180.0 ?
    N2 Co1 N5 2_666 . 88.84(8) ?
    N2 Co1 N5 . . 91.16(8) ?
    O1 Co1 N5 . . 90.36(7) ?
    O1 Co1 N5 2_666 . 89.64(7) ?
    N2 Co1 N5 2_666 2_666 91.16(8) ?
    N2 Co1 N5 . 2_666 88.84(8) ?
    O1 Co1 N5 . 2_666 89.64(7) ?
    O1 Co1 N5 2_666 2_666 90.36(7) ?
    N5 Co1 N5 . 2_666 180.0 ?
    Co1 O1 H1B . . 121(2) ?
    Co1 O1 H1C . . 121(2) ?
    H1B O1 H1C . . 106(3) ?
    C21 N2 Co1 . . 169.0(2) ?
    C5 N5 C1 . . 116.7(2) ?
    C5 N5 Co1 . . 120.28(15) ?
    C1 N5 Co1 . . 122.85(15) ?
    N5 C1 C2 . . 123.3(2) ?
    N5 C1 H1A . . 118.3 ?
    C2 C1 H1A . . 118.3 ?
    C1 C2 C3 . . 119.9(2) ?
    C1 C2 H2A . . 120.1 ?
    C3 C2 H2A . . 120.1 ?
    C4 C3 C2 . . 116.3(2) ?
    C4 C3 C3 . 2 121.7(2) ?
    C2 C3 C3 . 2 122.0(3) ?
    C5 C4 C3 . . 120.3(2) ?
    C5 C4 H4 . . 119.9 ?
    C3 C4 H4 . . 119.9 ?
    N5 C5 C4 . . 123.5(2) ?
    N5 C5 H5 . . 118.3 ?
    C4 C5 H5 . . 118.3 ?
    N2 C21 S1 . . 178.8(3) ?
    C11 N7 C15 . . 116.2(3) ?
    N7 C11 C12 . . 124.3(3) ?
    N7 C11 H11 . . 117.8 ?
    C12 C11 H11 . . 117.8 ?
    C13 C12 C11 . . 119.1(3) ?
    C13 C12 H12 . . 120.4 ?
    C11 C12 H12 . . 120.4 ?
    C12 C13 C14 . . 117.1(3) ?
    C12 C13 C13 . 2_675 121.9(3) ?
    C14 C13 C13 . 2_675 121.0(3) ?
    C15 C14 C13 . . 118.8(3) ?
    C15 C14 H14 . . 120.6 ?
    C13 C14 H14 . . 120.6 ?
    N7 C15 C14 . . 124.4(3) ?
    N7 C15 H15 . . 117.8 ?
    C14 C15 H15 . . 117.8 ?
loop_
    _geom_hbond_atom_site_label_D
    _geom_hbond_atom_site_label_H
    _geom_hbond_atom_site_label_A
    _geom_hbond_site_symmetry_A
    _geom_hbond_distance_DH
    _geom_hbond_distance_HA
    _geom_hbond_distance_DA
    _geom_hbond_angle_DHA
    _geom_hbond_publ_flag
    O1 H1C N7 . 0.82(3) 1.92(3) 2.732(3) 171(3) y
    O1 H1B S1 1_455 0.82(3) 2.52(3) 3.279(2) 154(3) y
data_global
_journal_date_recd_electronic     2009-03-30
_journal_date_accepted     2009-06-17
_journal_name_full     'Acta Crystallographica, Section E'
_journal_year     2009
_journal_volume     65
_journal_issue      7
_journal_page_first     m813
_journal_page_last     m813
_journal_paper_category     QM
_journal_coeditor_code     KP2215
_publ_contact_author_name     'Rufu Yao '
_publ_contact_author_address
;
Department of Chemistry
 Hefei Teachers College
Hefei
Anhui 230061
China
;
_publ_contact_author_email     'yaorufu@sina.com'
_publ_contact_author_fax     '86 551 2896150 '
_publ_contact_author_phone     '86 551 2896150 '
_publ_section_title
;\
<i>catena</i>-Poly[[diaquabis(thiocyanato-\k<i>N</i>)cobalt(II)]-\m-4,4'-\
bipyridine-\k^2^<i>N</i>:<i>N</i>'] 4,4'-bipyridine solvate]
;
loop_
    _publ_author_name
    _publ_author_footnote
    _publ_author_address
    'Rufu Yao' .
;
Department of Chemistry
Hefei Teachers College
Hefei
Anhui 230061
People's Republic of China
;
    'Dong E. Wang' .
;
The Department of chemistry
Kashgar Teachers College
Kashgar
Xinjiang 844000
People's Republic of China
;
