# Supplementary material for: catena-Poly[[diaqua­bis(thio­cyanato-κN)cobalt(II)]-μ-4,4′-bipyridine-κ2 N:N′] 4,4′-bipyridine solvate]
Source: Acta Crystallogr Sect E Struct Rep Online. 2009 Jun 24;65(Pt 7):m813. doi: 10.1107/S1600536809023265 (PMC2969491; doi:10.1107/S1600536809023265)
Supplement: Supplementary file 2 [file e-65-0m813-Isup2.hkl]

# 
# h,k,l, Fc-squared, Fo-squared, sigma(Fo-squared) and status flag 
# 
data_I
_shelx_title ' 80818-2 in P1                    P-1' 
_shelx_refln_list_code          4 
_shelx_F_calc_maximum      114.40 
_exptl_crystal_F_000       269.00 
_reflns_d_resolution_high  0.8107 
 
loop_ 
 _symmetry_equiv_pos_as_xyz 
 'x, y, z' 
 '-x, -y, -z' 
 
_cell_length_a     7.4433 
_cell_length_b     9.0147 
_cell_length_c    10.1114 
_cell_angle_alpha 107.770 
_cell_angle_beta  103.978 
_cell_angle_gamma  97.038 
 
_shelx_F_squared_multiplier     1.000 
 
loop_ 
 _refln_index_h 
 _refln_index_k 
 _refln_index_l 
 _refln_F_squared_calc 
 _refln_F_squared_meas 
 _refln_F_squared_sigma 
 _refln_observed_status 
   1   0   0     2359.27     2254.39     32.01 o 
   2   0   0      759.54      830.27     12.53 o 
   3   0   0       10.63       11.62      0.85 o 
   4   0   0       63.32       64.03      2.18 o 
   5   0   0      343.77      311.51      6.45 o 
   6   0   0        7.34        7.44      1.08 o 
   7   0   0      232.94      229.77      6.00 o 
   8   0   0        2.64        2.67      1.07 o 
  -8   1   0        1.46        0.00      0.78 o 
  -7   1   0      147.65      155.93      4.77 o 
  -6   1   0      110.84      108.06      3.53 o 
  -5   1   0      726.25      703.13     12.18 o 
  -4   1   0        0.86        0.24      0.19 o 
  -3   1   0      376.40      406.27      4.82 o 
  -2   1   0     5201.81     5202.24     78.58 o 
  -1   1   0      731.70      767.42     10.57 o 
   0   1   0      300.62      355.86      6.02 o 
   1   1   0      398.81      463.58      6.97 o 
   2   1   0     1489.83     1488.15     15.67 o 
   3   1   0       81.23       78.72      2.16 o 
   4   1   0      724.31      727.63     11.95 o 
   5   1   0       27.99       22.12      1.41 o 
   6   1   0       55.08       53.99      2.45 o 
   7   1   0       23.89       18.21      1.71 o 
   8   1   0       19.89       19.32      1.96 o 
  -8   2   0        2.21        0.94      0.90 o 
  -7   2   0      110.98      115.47      3.98 o 
  -6   2   0       44.08       42.54      2.21 o 
  -5   2   0      731.08      741.47      8.78 o 
  -4   2   0       81.08       91.46      3.74 o 
  -3   2   0      640.53      594.68      6.89 o 
  -2   2   0     2579.06     2593.87     26.94 o 
  -1   2   0      697.26      706.32      6.10 o 
   0   2   0      305.29      317.27      3.98 o 
   1   2   0        3.41        4.17      0.36 o 
   2   2   0     1372.77     1406.07     14.89 o 
   3   2   0      410.62      425.49      5.10 o 
   4   2   0      898.78      874.38     13.96 o 
   5   2   0       41.76       37.97      1.85 o 
   6   2   0        5.86        8.98      1.18 o 
   7   2   0       70.33       66.32      3.00 o 
   8   2   0        7.97        8.45      1.53 o 
  -8   3   0       58.50       70.35      3.35 o 
  -7   3   0       12.25       15.50      1.64 o 
  -6   3   0       40.48       43.24      2.21 o 
  -5   3   0      101.86       96.22      2.03 o 
  -4   3   0        1.14        0.57      0.31 o 
  -3   3   0     2852.27     2862.93     29.95 o 
  -2   3   0        8.76        8.36      0.48 o 
  -1   3   0     1369.50     1329.42     11.81 o 
   0   3   0       12.26       15.41      0.66 o 
   1   3   0        1.23        1.02      0.32 o 
   2   3   0      104.19       87.35      1.87 o 
   3   3   0      136.91      127.91      1.88 o 
   4   3   0      574.86      549.98      7.32 o 
   5   3   0       17.83       14.44      1.22 o 
   6   3   0      406.60      372.52      7.75 o 
  -8   4   0       51.28       54.95      2.96 o 
  -7   4   0        0.44        1.90      0.89 o 
  -6   4   0       27.32       29.39      1.86 o 
  -5   4   0       14.91       12.18      0.80 o 
  -4   4   0      337.43      380.65      5.17 o 
  -3   4   0       92.89       78.42      1.92 o 
  -2   4   0      102.30      109.11      1.91 o 
  -1   4   0     1842.69     1772.17     15.70 o 
   0   4   0      484.39      553.24      7.07 o 
   1   4   0      803.74      880.45     11.06 o 
   2   4   0      231.22      271.79      3.10 o 
   3   4   0      407.43      436.61      6.84 o 
   4   4   0        1.90        2.22      0.74 o 
   5   4   0      275.29      268.67      7.79 o 
   6   4   0      312.78      289.74      8.66 o 
   7   4   0        3.28        2.12      1.49 o 
  -8   5   0       27.40       28.24      2.26 o 
  -7   5   0        5.05        6.70      1.23 o 
  -6   5   0       30.37       33.62      2.00 o 
  -5   5   0      118.62      126.42      2.61 o 
  -4   5   0      101.41       95.65      2.08 o 
  -3   5   0        0.45        0.96      0.58 o 
  -2   5   0        2.32        1.79      0.54 o 
  -1   5   0      425.78      395.71      5.53 o 
   0   5   0       49.88       40.64      1.33 o 
   1   5   0      224.67      187.26      5.91 o 
   2   5   0       43.82       46.04      1.60 o 
   3   5   0       40.09       45.96      1.68 o 
   4   5   0      156.67      171.58      5.83 o 
   5   5   0      254.84      234.28      7.50 o 
   6   5   0       78.42       78.61      4.43 o 
  -8   6   0       11.06       11.44      1.55 o 
  -7   6   0        0.28       -0.01      0.75 o 
  -6   6   0      101.41      112.96      2.90 o 
  -5   6   0       31.76       32.60      1.33 o 
  -4   6   0      120.81      121.37      2.48 o 
  -3   6   0        2.70        1.89      0.69 o 
  -2   6   0      302.60      296.86      4.36 o 
  -1   6   0      525.90      543.43      7.43 o 
   0   6   0      445.35      415.51      6.10 o 
   1   6   0      426.65      454.61      6.69 o 
   2   6   0       93.66       92.27      2.47 o 
   3   6   0      183.42      184.71      5.84 o 
   4   6   0       77.47       78.09      3.89 o 
   5   6   0       58.57       55.37      3.61 o 
   6   6   0       29.00       27.08      2.96 o 
  -7   7   0       18.40       16.88      1.68 o 
  -6   7   0       24.53       30.99      2.18 o 
  -5   7   0       35.47       32.70      2.17 o 
  -4   7   0        0.63       -0.26      0.49 o 
  -3   7   0        2.11        2.14      0.81 o 
  -2   7   0      107.74      104.79      2.37 o 
  -1   7   0      152.65      146.87      3.09 o 
   0   7   0      329.50      286.61      4.86 o 
   1   7   0        3.76        3.53      0.68 o 
   2   7   0      247.60      219.89      4.50 o 
   3   7   0      252.13      262.76      7.59 o 
   4   7   0       47.41       40.64      3.03 o 
   5   7   0       51.23       46.40      3.45 o 
  -6   8   0       22.81       19.13      2.02 o 
  -5   8   0       10.21        8.86      1.52 o 
  -4   8   0        9.27       10.88      1.53 o 
  -3   8   0       11.94       11.33      1.53 o 
  -2   8   0       69.86       77.82      3.31 o 
  -1   8   0       65.54       62.50      2.04 o 
   0   8   0       55.90       48.97      1.87 o 
   1   8   0       22.45       25.68      1.52 o 
   2   8   0       96.66       90.25      2.77 o 
   3   8   0       43.49       52.19      3.29 o 
   4   8   0       34.06       29.92      2.91 o 
  -6   9   0        1.32        1.30      1.03 o 
  -5   9   0       11.70       15.83      1.97 o 
  -4   9   0       15.92       18.47      2.05 o 
  -3   9   0       51.02       48.34      2.97 o 
  -2   9   0      168.11      177.33      3.70 o 
  -1   9   0        0.18        0.45      0.56 o 
   0   9   0       47.46       48.05      1.98 o 
   1   9   0       66.18       59.02      2.25 o 
   2   9   0       60.51       50.68      2.23 o 
  -4  10   0        1.17        2.41      1.18 o 
  -3  10   0       36.87       34.21      2.87 o 
  -2  10   0        0.11        1.41      1.07 o 
  -1  10   0       12.45        9.59      1.24 o 
   0  10   0       17.31       17.15      1.43 o 
   1  10   0       21.42       24.10      1.70 o 
  -1 -10   1        6.90        6.01      1.04 o 
   0 -10   1       11.32        9.50      1.14 o 
   1 -10   1        7.15       10.16      1.12 o 
   2 -10   1       54.06       47.84      3.15 o 
   3 -10   1       25.55       29.34      2.60 o 
   4 -10   1        5.90        4.30      1.27 o 
  -3  -9   1       78.00       72.58      3.91 o 
  -2  -9   1       17.88       19.86      1.51 o 
  -1  -9   1       14.79       12.74      1.19 o 
   0  -9   1        3.96        2.90      0.78 o 
   1  -9   1       67.07       59.45      2.12 o 
   2  -9   1       60.88       56.70      3.13 o 
   3  -9   1       82.33       80.69      3.73 o 
   4  -9   1        4.16        4.43      1.19 o 
   5  -9   1        0.12        0.16      0.77 o 
   6  -9   1        9.67        7.43      1.47 o 
  -4  -8   1      181.29      178.56      6.49 o 
  -3  -8   1       96.19       85.32      4.05 o 
  -2  -8   1      141.28      139.65      3.43 o 
  -1  -8   1        0.33        0.23      0.47 o 
   0  -8   1       87.26       89.70      3.54 o 
   1  -8   1       54.79       50.84      1.81 o 
   2  -8   1       76.97       73.46      3.27 o 
   3  -8   1       67.73       68.72      3.16 o 
   4  -8   1        0.56        0.49      0.77 o 
   5  -8   1       74.47       74.72      3.37 o 
   6  -8   1       17.95       15.40      1.71 o 
  -5  -7   1       52.29       61.48      3.81 o 
  -4  -7   1       91.80       96.60      4.51 o 
  -3  -7   1       57.72       65.77      3.40 o 
  -2  -7   1        0.58        1.20      0.56 o 
  -1  -7   1      110.18      108.71      2.68 o 
   0  -7   1      120.79      116.13      2.69 o 
   1  -7   1       23.65       20.82      1.12 o 
   2  -7   1       41.58       43.17      1.40 o 
   3  -7   1        0.78        0.09      0.52 o 
   4  -7   1       20.03       22.05      1.80 o 
   5  -7   1       45.79       50.55      2.41 o 
   6  -7   1       11.26       12.71      1.05 o 
   7  -7   1        8.54       10.84      1.51 o 
  -6  -6   1       30.06       33.11      3.17 o 
  -5  -6   1      201.89      193.57      6.77 o 
  -4  -6   1      219.31      195.97      6.31 o 
  -3  -6   1        6.42        8.52      1.39 o 
  -2  -6   1      508.83      488.15      7.09 o 
  -1  -6   1      358.70      355.84      5.49 o 
   0  -6   1      544.72      515.98      9.34 o 
   1  -6   1       98.74       99.85      2.24 o 
   2  -6   1       86.01       79.24      1.77 o 
   3  -6   1       42.33       47.65      1.42 o 
   4  -6   1        6.82        6.70      0.66 o 
   5  -6   1       55.41       64.90      1.88 o 
   6  -6   1        9.35       11.17      2.14 o 
   7  -6   1       35.24       37.56      2.37 o 
   8  -6   1        0.04        0.37      1.03 o 
  -7  -5   1       25.21       25.17      3.05 o 
  -6  -5   1       39.60       45.92      3.48 o 
  -5  -5   1      315.55      311.90      8.83 o 
  -4  -5   1      123.79      115.81      4.57 o 
  -3  -5   1      161.54      168.25      3.29 o 
  -2  -5   1      177.79      183.92      4.96 o 
  -1  -5   1      175.48      190.70      3.81 o 
   0  -5   1      599.89      567.39      7.89 o 
   1  -5   1      131.61      121.10      1.66 o 
   2  -5   1     1426.89     1435.63     12.46 o 
   3  -5   1       13.15       14.54      0.78 o 
   4  -5   1       93.22      101.31      2.18 o 
   5  -5   1        4.70        5.95      0.65 o 
   6  -5   1       39.50       39.04      2.22 o 
   7  -5   1       34.46       40.91      2.42 o 
   8  -5   1       17.68       20.26      2.04 o 
  -7  -4   1       53.64       53.36      3.78 o 
  -6  -4   1      206.25      191.18      6.68 o 
  -5  -4   1       42.75       35.81      2.22 o 
  -4  -4   1      110.26      102.24      2.26 o 
  -3  -4   1      529.26      509.64      6.58 o 
  -2  -4   1        6.95        6.13      0.38 o 
  -1  -4   1        3.72        1.36      0.60 o 
   0  -4   1      121.00      137.41      2.36 o 
   1  -4   1      676.56      630.20      7.71 o 
   2  -4   1     1336.86     1353.28     14.69 o 
   3  -4   1       85.14      102.68      1.97 o 
   4  -4   1      131.04      115.76      2.59 o 
   5  -4   1        0.41        0.32      0.34 o 
   6  -4   1       41.51       36.90      2.14 o 
   7  -4   1        6.43        7.59      1.31 o 
   8  -4   1       19.51       20.71      2.04 o 
  -8  -3   1       40.45       41.09      3.65 o 
  -7  -3   1       30.79       27.83      2.00 o 
  -6  -3   1        0.52       -0.44      0.57 o 
  -5  -3   1      474.90      474.46      8.71 o 
  -4  -3   1      528.75      520.70      7.76 o 
  -3  -3   1     1799.79     1854.87     16.67 o 
  -2  -3   1      252.39      298.88      5.38 o 
  -1  -3   1      279.65      271.42      5.00 o 
   0  -3   1        5.42        7.61      0.45 o 
   1  -3   1     1184.17     1142.34     17.96 o 
   2  -3   1     1261.22     1350.54     14.46 o 
   3  -3   1       46.48       58.91      1.93 o 
   4  -3   1      180.35      183.29      4.34 o 
   5  -3   1        7.53        8.70      0.65 o 
   6  -3   1      182.75      184.95      5.04 o 
   7  -3   1       11.86        8.28      1.36 o 
   8  -3   1       11.59       12.80      1.73 o 
  -8  -2   1      101.47       96.06      3.85 o 
  -7  -2   1      123.16      116.66      3.95 o 
  -6  -2   1      177.32      173.21      4.63 o 
  -5  -2   1       62.46       58.27      2.26 o 
  -4  -2   1      196.50      170.61      3.86 o 
  -3  -2   1      444.79      431.78      5.06 o 
  -2  -2   1       93.80      119.32      3.70 o 
  -1  -2   1      823.18      854.61      9.09 o 
   0  -2   1        7.55        6.67      0.28 o 
   1  -2   1    10389.78     9794.41    146.66 o 
   2  -2   1       23.21       20.83      0.61 o 
   3  -2   1      135.74      125.34      1.97 o 
   4  -2   1      360.07      357.47      4.60 o 
   5  -2   1      168.50      161.88      4.36 o 
   6  -2   1      378.04      373.75      8.01 o 
   7  -2   1        8.43        6.88      1.27 o 
   8  -2   1       40.41       42.27      2.62 o 
  -8  -1   1        0.23       -0.42      0.74 o 
  -7  -1   1        2.46        0.89      0.77 o 
  -6  -1   1      442.62      430.10      8.53 o 
  -5  -1   1       65.79       69.63      2.45 o 
  -4  -1   1     1044.85      989.41     15.50 o 
  -3  -1   1      134.78      128.64      2.87 o 
  -2  -1   1      306.19      299.11      5.02 o 
  -1  -1   1       97.10       92.69      1.76 o 
   0  -1   1     3225.05     2928.53     25.45 o 
   1  -1   1     1678.30     1567.67     23.63 o 
   2  -1   1      797.68      766.69      8.35 o 
   3  -1   1      273.83      254.72      3.26 o 
   4  -1   1       33.26       32.90      0.85 o 
   5  -1   1      514.86      531.75      9.93 o 
   6  -1   1       53.91       46.67      2.37 o 
   7  -1   1       33.49       33.27      2.19 o 
   8  -1   1       78.38       83.43      3.73 o 
  -8   0   1        7.43        8.07      1.40 o 
  -7   0   1       25.38       17.00      1.64 o 
  -6   0   1      295.46      271.09      6.15 o 
  -5   0   1        0.77        1.15      0.53 o 
  -4   0   1      441.22      402.28      7.29 o 
  -3   0   1       82.02       94.35      2.37 o 
  -2   0   1       75.11       67.12      1.64 o 
  -1   0   1     2649.84     2712.94     38.33 o 
   0   0   1       16.68       26.07      0.93 o 
   1   0   1      358.61      402.03      6.47 o 
   2   0   1       91.78      109.07      1.59 o 
   3   0   1      543.77      471.82      5.52 o 
   4   0   1      147.94      155.66      2.27 o 
   5   0   1      185.38      186.02      4.68 o 
   6   0   1       25.52       22.65      1.77 o 
   7   0   1       46.03       51.12      2.67 o 
   8   0   1       31.70       28.48      2.37 o 
  -9   1   1       30.40       37.23      2.64 o 
  -8   1   1        0.20        0.50      0.82 o 
  -7   1   1      182.01      180.64      5.06 o 
  -6   1   1      192.97      187.12      4.84 o 
  -5   1   1       65.31       68.05      2.47 o 
  -4   1   1      570.54      553.97      6.51 o 
  -3   1   1        0.45        0.62      0.22 o 
  -2   1   1    13087.01    13125.74    134.66 o 
  -1   1   1      612.58      606.86      9.76 o 
   0   1   1     5642.23     6697.12     73.35 o 
   1   1   1     2219.16     2670.79     40.42 o 
   2   1   1       93.65      104.75      1.69 o 
   3   1   1      658.23      662.15     14.50 o 
   4   1   1       28.12       30.55      0.84 o 
   5   1   1      246.94      235.78      5.47 o 
   6   1   1        5.68        3.64      0.97 o 
   7   1   1      233.59      222.48      6.03 o 
   8   1   1       37.08       34.58      2.54 o 
  -9   2   1        8.30        9.23      1.63 o 
  -8   2   1        0.12        0.04      0.71 o 
  -7   2   1      174.53      180.79      5.08 o 
  -6   2   1       14.57       11.73      1.26 o 
  -5   2   1       41.99       41.47      1.21 o 
  -4   2   1      179.33      192.44      2.92 o 
  -3   2   1       50.99       55.06      1.23 o 
  -2   2   1     1167.42     1228.24     13.17 o 
  -1   2   1     3032.90     3088.22     40.75 o 
   0   2   1     2810.38     3250.46     35.61 o 
   1   2   1      870.54      995.13     24.73 o 
   2   2   1     2241.67     2556.87     26.74 o 
   3   2   1      177.01      181.34      2.74 o 
   4   2   1      113.28      124.30      3.33 o 
   5   2   1       30.06       28.77      1.71 o 
   6   2   1       21.87       27.75      1.85 o 
   7   2   1      113.44      117.58      4.15 o 
  -9   3   1        9.81       11.33      1.76 o 
  -8   3   1        0.54       -0.12      0.74 o 
  -7   3   1      116.74      112.47      3.86 o 
  -6   3   1       33.56       31.77      1.88 o 
  -5   3   1      533.95      521.75      6.71 o 
  -4   3   1     2775.04     2764.36     29.23 o 
  -3   3   1     1207.46     1186.14     13.08 o 
  -2   3   1        5.89        3.10      0.32 o 
  -1   3   1        9.29        6.43      0.27 o 
   0   3   1      783.04      870.68     10.58 o 
   1   3   1      221.26      275.61      5.13 o 
   2   3   1      456.27      445.79      4.68 o 
   3   3   1      167.41      179.75      2.48 o 
   4   3   1       93.47       90.08      2.67 o 
   5   3   1      159.17      162.61      4.22 o 
  -8   4   1        1.49        3.81      1.20 o 
  -7   4   1        1.77        3.21      0.94 o 
  -6   4   1      100.46       82.32      3.03 o 
  -5   4   1      422.22      414.56      5.75 o 
  -4   4   1       17.14       15.87      0.85 o 
  -3   4   1      236.08      217.73      3.27 o 
  -2   4   1       32.11       24.59      1.45 o 
  -1   4   1      424.83      398.71      5.39 o 
   0   4   1      756.94      857.95     16.06 o 
   1   4   1        6.23        5.00      0.60 o 
   2   4   1      200.39      219.29      4.42 o 
   3   4   1       11.90       10.81      2.12 o 
   4   4   1      511.48      509.67     11.60 o 
   5   4   1      203.25      189.50      6.39 o 
   6   4   1       93.79       83.79      4.40 o 
  -8   5   1       25.24       25.93      2.18 o 
  -7   5   1        0.11        0.93      0.89 o 
  -6   5   1      117.59      121.86      3.78 o 
  -5   5   1       51.64       50.78      1.59 o 
  -4   5   1        1.68        2.05      0.44 o 
  -3   5   1      122.08      114.31      3.64 o 
  -2   5   1      100.18      101.98      3.58 o 
  -1   5   1     1439.40     1438.77     16.92 o 
   0   5   1      680.99      722.13     20.07 o 
   1   5   1      260.48      260.07      4.38 o 
   2   5   1       61.48       53.72      3.34 o 
   3   5   1       64.30       62.10      2.76 o 
   4   5   1      218.26      221.06      6.88 o 
   5   5   1       36.80       32.30      2.88 o 
   6   5   1      121.31      117.65      5.54 o 
  -8   6   1        2.97        2.34      1.12 o 
  -7   6   1       53.87       62.45      2.92 o 
  -6   6   1       46.40       51.64      1.81 o 
  -5   6   1       14.10       16.96      1.26 o 
  -4   6   1        0.27        0.12      0.61 o 
  -3   6   1        3.46        3.97      0.90 o 
  -2   6   1        0.39        1.52      0.90 o 
  -1   6   1      326.82      309.24      4.91 o 
   0   6   1      346.66      357.72      5.56 o 
   1   6   1        0.58        0.78      0.47 o 
   2   6   1      130.15      158.77      3.50 o 
   3   6   1      157.89      146.62      5.21 o 
   4   6   1       12.05        9.30      1.72 o 
   5   6   1       19.60       12.57      2.08 o 
  -6   7   1       43.44       47.57      2.76 o 
  -5   7   1       35.49       37.93      2.43 o 
  -4   7   1       85.43       78.02      3.42 o 
  -3   7   1       47.45       51.96      2.75 o 
  -2   7   1       69.22       59.69      1.47 o 
  -1   7   1      322.49      342.72      5.53 o 
   0   7   1        4.11        5.15      0.74 o 
   1   7   1      191.23      188.33      3.93 o 
   2   7   1      204.80      203.47      4.29 o 
   3   7   1       49.44       45.33      3.01 o 
   4   7   1       21.65       28.61      2.74 o 
  -6   8   1        1.18        2.59      1.11 o 
  -5   8   1        5.78        4.03      1.18 o 
  -4   8   1       25.42       30.00      2.47 o 
  -3   8   1        7.54        7.81      1.45 o 
  -2   8   1       88.94       76.70      2.27 o 
  -1   8   1        5.84        4.44      0.60 o 
   0   8   1       70.66       56.58      2.05 o 
   1   8   1      163.79      163.71      3.81 o 
   2   8   1       48.22       44.68      2.02 o 
   3   8   1       49.20       43.46      3.13 o 
  -5   9   1       17.27       19.94      2.31 o 
  -4   9   1       19.14       24.74      2.46 o 
  -3   9   1       35.35       34.31      2.83 o 
  -2   9   1        7.20        6.44      1.97 o 
  -1   9   1       21.05       24.79      1.28 o 
   0   9   1       44.97       39.10      1.84 o 
   1   9   1        9.05       13.24      1.29 o 
   2   9   1       18.93       15.13      2.01 o 
  -4  10   1       34.11       28.06      2.78 o 
  -3  10   1        0.45       -0.22      0.91 o 
  -2  10   1       42.26       45.33      1.99 o 
  -1  10   1       79.77       69.72      2.76 o 
  -2 -10   2        1.99        1.88      1.08 o 
  -1 -10   2       23.57       22.62      1.57 o 
   0 -10   2       42.08       38.96      1.87 o 
   1 -10   2       23.29       28.18      1.65 o 
   2 -10   2        6.09        6.56      1.40 o 
   3 -10   2        7.65        9.22      1.52 o 
   4 -10   2        0.06       -0.03      0.70 o 
  -3  -9   2       20.55       15.46      2.02 o 
  -2  -9   2        1.78        2.86      1.34 o 
  -1  -9   2        9.56       13.98      1.19 o 
   0  -9   2       26.79       24.79      1.44 o 
   1  -9   2       56.30       54.83      2.88 o 
   2  -9   2       94.51       92.07      3.89 o 
   3  -9   2       42.77       42.39      2.58 o 
   4  -9   2       10.02        9.14      1.43 o 
   5  -9   2        5.80        5.88      1.28 o 
   6  -9   2        3.11        2.94      1.06 o 
  -5  -8   2       70.93       65.82      4.18 o 
  -4  -8   2       85.10       81.95      4.22 o 
  -3  -8   2      126.62      112.85      4.59 o 
  -2  -8   2       17.09       17.94      2.12 o 
  -1  -8   2       72.81       70.55      2.22 o 
   0  -8   2       14.27       14.63      2.03 o 
   1  -8   2       91.43       87.32      2.89 o 
   2  -8   2       38.95       40.94      2.35 o 
   3  -8   2       67.86       72.62      3.16 o 
   4  -8   2       75.63       85.19      3.49 o 
   5  -8   2        0.42        0.99      0.73 o 
   6  -8   2        2.09        2.43      0.91 o 
  -5  -7   2        7.07        7.89      1.93 o 
  -4  -7   2      189.71      186.10      6.35 o 
  -3  -7   2       41.92       38.85      2.64 o 
  -2  -7   2      184.40      187.75      3.96 o 
  -1  -7   2      163.22      162.95      3.35 o 
   0  -7   2       25.19       27.81      1.25 o 
   1  -7   2       12.56       13.63      0.92 o 
   2  -7   2        6.36        6.94      1.02 o 
   3  -7   2      340.19      348.71      7.70 o 
   4  -7   2       49.27       57.37      1.73 o 
   5  -7   2       52.94       54.46      1.80 o 
   6  -7   2       58.22       58.19      2.25 o 
   7  -7   2       21.68       19.45      1.93 o 
  -6  -6   2        7.31        5.92      1.85 o 
  -5  -6   2       13.48       15.17      2.14 o 
  -4  -6   2       26.53       25.68      2.34 o 
  -3  -6   2       61.31       66.35      3.23 o 
  -2  -6   2      471.72      463.70      6.72 o 
  -1  -6   2      323.16      320.73      5.00 o 
   0  -6   2      144.03      124.59      2.55 o 
   1  -6   2        0.47        0.73      0.33 o 
   2  -6   2       86.03       83.88      1.37 o 
   3  -6   2      104.15      100.50      2.13 o 
   4  -6   2       38.84       34.65      1.29 o 
   5  -6   2       29.85       33.88      1.37 o 
   6  -6   2       19.16       23.46      1.26 o 
   7  -6   2        6.56        3.76      1.20 o 
  -7  -5   2       84.76       76.08      4.56 o 
  -6  -5   2       88.08       77.56      4.28 o 
  -5  -5   2        3.86        4.14      1.36 o 
  -4  -5   2      314.67      321.38      8.29 o 
  -3  -5   2       91.44       96.97      1.67 o 
  -2  -5   2      703.68      771.54     12.10 o 
  -1  -5   2      131.69      149.02      1.97 o 
   0  -5   2      209.62      167.92      4.16 o 
   1  -5   2      645.98      681.09      8.48 o 
   2  -5   2      592.98      567.74      6.51 o 
   3  -5   2      180.41      199.38      3.18 o 
   4  -5   2        2.27        3.02      0.49 o 
   5  -5   2       93.17      101.64      2.30 o 
   6  -5   2        0.11        0.38      0.79 o 
   7  -5   2       55.21       64.72      3.13 o 
   8  -5   2        5.99        7.85      1.51 o 
  -7  -4   2      106.92       94.58      4.84 o 
  -6  -4   2       51.72       46.79      1.87 o 
  -5  -4   2      255.80      239.73      7.18 o 
  -4  -4   2      252.23      254.41      4.13 o 
  -3  -4   2       62.70       63.37      1.23 o 
  -2  -4   2      242.16      239.85      2.86 o 
  -1  -4   2      340.17      391.97      4.03 o 
   0  -4   2     1442.32     1353.22     15.44 o 
   1  -4   2      350.64      311.59      5.82 o 
   2  -4   2     1493.89     1471.08     23.01 o 
   3  -4   2      213.50      209.06      3.12 o 
   4  -4   2       23.58       20.31      0.89 o 
   5  -4   2       44.32       48.60      1.45 o 
   6  -4   2       26.36       29.21      2.00 o 
   7  -4   2      127.96      134.81      4.56 o 
   8  -4   2        1.93        1.85      1.16 o 
  -8  -3   2       58.42       52.37      4.10 o 
  -7  -3   2        0.82        2.01      0.75 o 
  -6  -3   2       11.58       13.99      1.30 o 
  -5  -3   2      916.33      863.59     10.89 o 
  -4  -3   2      241.65      254.90      4.04 o 
  -3  -3   2      525.89      516.02      5.20 o 
  -2  -3   2       69.25       86.69      1.64 o 
  -1  -3   2        1.45        1.45      0.18 o 
   0  -3   2      198.71      180.22      2.54 o 
   1  -3   2        9.75       12.24      0.66 o 
   2  -3   2     2418.89     2149.55     32.66 o 
   3  -3   2       32.44       30.94      0.91 o 
   4  -3   2       48.95       40.18      1.15 o 
   5  -3   2       11.65       10.14      0.73 o 
   6  -3   2       17.73       19.00      1.71 o 
   7  -3   2        0.94        0.94      0.91 o 
   8  -3   2        0.36        0.78      0.93 o 
  -8  -2   2        2.44        2.99      0.98 o 
  -7  -2   2       11.56        9.81      1.31 o 
  -6  -2   2       31.44       28.44      1.75 o 
  -5  -2   2      959.36      905.16     14.77 o 
  -4  -2   2      306.48      289.47      5.57 o 
  -3  -2   2     1292.74     1298.90     19.38 o 
  -2  -2   2      721.12      726.33      6.73 o 
  -1  -2   2      514.06      487.55      4.57 o 
   0  -2   2        2.99        4.52      0.22 o 
   1  -2   2        5.27        5.90      0.42 o 
   2  -2   2     1657.02     1482.08     22.57 o 
   3  -2   2       11.20        9.85      0.59 o 
   4  -2   2      877.61      840.55      9.66 o 
   5  -2   2      236.83      229.13      5.53 o 
   6  -2   2       79.69       84.93      3.35 o 
   7  -2   2       18.10       14.36      1.68 o 
   8  -2   2       12.49       14.86      1.82 o 
  -8  -1   2       60.28       59.78      2.94 o 
  -7  -1   2        0.98       -0.19      0.62 o 
  -6  -1   2       17.28       14.69      1.36 o 
  -5  -1   2      140.55      134.47      3.61 o 
  -4  -1   2      113.16      126.52      3.17 o 
  -3  -1   2     1840.47     1708.29     25.00 o 
  -2  -1   2      301.21      264.19      3.66 o 
  -1  -1   2     5613.98     5741.48     49.34 o 
   0  -1   2       23.67       15.36      0.94 o 
   1  -1   2      840.41      898.36     13.88 o 
   2  -1   2      394.55      362.91      6.02 o 
   3  -1   2        1.50        1.91      0.29 o 
   4  -1   2      773.62      720.98      8.38 o 
   5  -1   2        0.40        0.85      0.59 o 
   6  -1   2      206.30      214.61      5.75 o 
   7  -1   2       11.76       13.17      1.64 o 
   8  -1   2       18.36       19.48      2.04 o 
  -9   0   2       14.24       13.34      1.78 o 
  -8   0   2      157.03      152.99      4.92 o 
  -7   0   2       10.50        6.16      1.14 o 
  -6   0   2      442.53      435.46      8.61 o 
  -5   0   2       12.28       10.00      1.03 o 
  -4   0   2       93.73       95.85      2.67 o 
  -3   0   2      221.60      187.08      2.49 o 
  -2   0   2      205.82      237.80      2.97 o 
  -1   0   2      611.66      597.99      6.64 o 
   0   0   2      350.37      398.95      3.82 o 
   1   0   2     2666.94     3172.35     47.78 o 
   2   0   2       78.23       83.26      2.02 o 
   3   0   2      303.23      322.71      6.41 o 
   4   0   2        1.60        0.70      0.25 o 
   5   0   2       37.00       46.61      2.25 o 
   6   0   2      331.95      335.06      7.63 o 
   7   0   2       40.39       44.11      2.67 o 
   8   0   2       85.52       94.63      4.11 o 
  -9   1   2        7.75        8.82      1.48 o 
  -8   1   2       41.14       44.02      2.57 o 
  -7   1   2        0.18       -0.63      0.57 o 
  -6   1   2      232.34      222.09      5.42 o 
  -5   1   2       10.03        8.79      0.99 o 
  -4   1   2      344.76      319.92      4.17 o 
  -3   1   2     1138.36     1173.30     12.93 o 
  -2   1   2       30.07       33.30      0.91 o 
  -1   1   2       32.70       19.53      0.60 o 
   0   1   2      336.04      389.98      5.03 o 
   1   1   2     5156.27     6167.50     92.73 o 
   2   1   2     1201.60     1501.98     23.48 o 
   3   1   2       52.82       44.18      1.18 o 
   4   1   2        3.44        2.94      0.40 o 
   5   1   2       34.29       41.25      2.16 o 
   6   1   2       16.77       13.10      1.53 o 
   7   1   2        2.76        3.00      1.11 o 
  -9   2   2       31.51       35.10      2.55 o 
  -8   2   2       15.50       18.58      1.89 o 
  -7   2   2        4.54        5.50      1.12 o 
  -6   2   2      280.60      260.94      6.04 o 
  -5   2   2       10.07       10.52      0.80 o 
  -4   2   2     2541.60     2547.86     28.86 o 
  -3   2   2      134.82      141.12      2.28 o 
  -2   2   2       56.42       64.63      2.41 o 
  -1   2   2       46.10       52.36      1.44 o 
   0   2   2      178.56      207.52      3.06 o 
   1   2   2     3861.50     4899.01     70.61 o 
   2   2   2       30.38       29.38      1.47 o 
   3   2   2      439.78      451.35      5.79 o 
   4   2   2      111.27      117.81      3.37 o 
   5   2   2      254.16      243.50      5.73 o 
   6   2   2       58.16       58.47      2.82 o 
   7   2   2      102.41       91.23      3.74 o 
  -9   3   2       22.90       23.88      2.23 o 
  -8   3   2        8.64        8.33      1.44 o 
  -7   3   2        4.28        5.87      1.12 o 
  -6   3   2        1.85        1.26      0.66 o 
  -5   3   2      128.94      133.72      2.59 o 
  -4   3   2      115.58       95.94      2.00 o 
  -3   3   2       79.80       80.78      1.65 o 
  -2   3   2      196.43      159.87      2.66 o 
  -1   3   2       29.58       35.88      1.13 o 
   0   3   2     1947.69     2281.05     25.68 o 
   1   3   2      354.79      441.15      6.10 o 
   2   3   2       95.51      101.96      1.71 o 
   3   3   2      141.36      162.16      2.43 o 
   4   3   2       28.90       30.57      1.77 o 
   7   3   2       31.46       27.67      2.97 o 
  -8   4   2        1.37        1.35      0.98 o 
  -7   4   2       49.04       51.94      2.60 o 
  -6   4   2      373.82      377.11      7.80 o 
  -5   4   2      333.81      312.60      7.11 o 
  -4   4   2      269.34      287.10      4.24 o 
  -3   4   2      183.41      182.66      4.24 o 
  -2   4   2      141.68      131.00      2.19 o 
  -1   4   2      104.04      110.29      1.76 o 
   0   4   2      301.35      312.09      7.10 o 
   1   4   2      121.16      146.89      2.93 o 
   2   4   2       97.40       91.37      2.62 o 
   3   4   2      187.81      228.31      5.04 o 
   4   4   2      167.33      157.05      5.50 o 
   5   4   2      132.64      144.56      5.58 o 
   6   4   2       28.46       29.30      2.92 o 
  -8   5   2       26.72       20.76      1.98 o 
  -7   5   2       41.25       44.00      2.43 o 
  -6   5   2        7.98        7.44      0.91 o 
  -5   5   2        3.87        3.29      0.69 o 
  -4   5   2       39.71       40.56      1.35 o 
  -3   5   2      162.12      140.76      4.30 o 
  -2   5   2      411.24      443.47      5.62 o 
  -1   5   2       95.08       81.89      1.82 o 
   0   5   2      439.06      490.91      6.96 o 
   1   5   2        7.30        8.75      1.78 o 
   2   5   2      133.49      137.68      3.16 o 
   3   5   2      100.47      101.50      2.77 o 
   4   5   2      105.93       96.05      4.39 o 
   5   5   2       58.31       64.89      3.87 o 
  -7   6   2       39.94       47.97      2.55 o 
  -6   6   2        2.70        2.37      0.62 o 
  -5   6   2       26.33       24.26      2.01 o 
  -4   6   2       11.82       12.60      1.48 o 
  -3   6   2      179.69      169.56      5.16 o 
  -2   6   2       42.55       46.29      1.24 o 
  -1   6   2      223.54      194.53      2.89 o 
   0   6   2       88.70      105.83      2.59 o 
   1   6   2      102.90      102.27      2.67 o 
   2   6   2       90.62       97.76      2.75 o 
   3   6   2       11.82       15.10      1.90 o 
   4   6   2       44.13       40.38      2.96 o 
   5   6   2        7.63        4.76      1.68 o 
  -6   7   2        4.79        3.54      1.12 o 
  -5   7   2        9.96       14.89      1.78 o 
  -4   7   2       23.86       22.87      2.12 o 
  -3   7   2        9.24        8.08      1.39 o 
  -2   7   2        9.83       11.62      0.76 o 
  -1   7   2        9.06        7.95      0.68 o 
   0   7   2      243.77      269.72      4.91 o 
   1   7   2      237.18      227.65      5.51 o 
   2   7   2       46.50       56.38      2.23 o 
   3   7   2       19.76       19.89      2.23 o 
   4   7   2        0.38        0.24      1.14 o 
  -6   8   2       16.82       19.94      2.25 o 
  -5   8   2       64.01       73.73      3.81 o 
  -4   8   2       55.97       55.29      3.29 o 
  -3   8   2       45.85       50.57      3.12 o 
  -2   8   2       25.79       28.78      1.17 o 
  -1   8   2       46.57       45.34      1.56 o 
   0   8   2      131.96      119.03      5.08 o 
   1   8   2       57.43       50.27      2.10 o 
   2   8   2       63.29       70.65      2.64 o 
   3   8   2       12.93        5.78      1.65 o 
  -5   9   2        8.48       12.38      1.97 o 
  -4   9   2       43.52       45.99      3.23 o 
  -3   9   2        3.02        1.06      0.98 o 
  -2   9   2       12.30        9.44      1.07 o 
  -1   9   2       62.88       62.30      2.87 o 
   0   9   2       13.70       14.42      1.29 o 
   1   9   2       16.23       12.74      2.58 o 
   1 -11   3        7.30        5.87      1.48 o 
   2 -11   3        0.55        0.00      0.73 o 
  -2 -10   3       15.00       13.05      1.78 o 
  -1 -10   3       26.00       22.25      5.44 o 
   0 -10   3       25.92       25.77      1.56 o 
   1 -10   3       35.17       33.95      2.53 o 
   2 -10   3      116.37      118.01      4.67 o 
   3 -10   3       44.20       43.40      2.75 o 
   4 -10   3       38.97       42.14      2.72 o 
  -4  -9   3        4.71        2.00      1.40 o 
  -3  -9   3       59.49       58.86      3.45 o 
  -2  -9   3       78.01       70.22      2.45 o 
  -1  -9   3        3.21        3.55      1.00 o 
   0  -9   3        2.41        4.01      1.10 o 
   1  -9   3        3.35        4.53      0.79 o 
   2  -9   3        0.35       -0.37      0.58 o 
   3  -9   3        1.32        1.67      0.81 o 
   4  -9   3       17.76       19.05      1.85 o 
   5  -9   3        0.20       -0.30      0.67 o 
   6  -9   3        1.12        1.47      0.94 o 
  -5  -8   3        6.16        7.29      1.92 o 
  -4  -8   3       12.20       14.15      2.02 o 
  -3  -8   3      172.94      167.74      5.67 o 
  -2  -8   3       37.30       34.69      1.63 o 
  -1  -8   3       92.06       92.81      4.44 o 
   0  -8   3      209.01      207.58      8.16 o 
   1  -8   3       74.42       76.68      2.21 o 
   2  -8   3       81.59       95.00      3.52 o 
   3  -8   3      103.05      102.95      3.68 o 
   4  -8   3       75.55       76.23      3.17 o 
   5  -8   3        3.17        3.85      1.02 o 
   6  -8   3        7.34        7.59      0.92 o 
  -6  -7   3        7.65        5.18      1.75 o 
  -5  -7   3       21.43       18.00      2.33 o 
  -4  -7   3       91.70       88.76      4.15 o 
  -3  -7   3      244.85      241.74      6.81 o 
  -2  -7   3       35.97       41.17      1.66 o 
  -1  -7   3      222.68      206.84      5.52 o 
   0  -7   3        1.41        3.41      0.58 o 
   1  -7   3        1.59        0.96      1.03 o 
   2  -7   3       94.63      104.68      3.41 o 
   3  -7   3       66.74       65.38      1.78 o 
   4  -7   3       83.53       91.38      2.53 o 
   5  -7   3        0.80        1.28      0.50 o 
   6  -7   3       19.70       24.05      1.34 o 
   7  -7   3        1.39        1.28      0.98 o 
  -6  -6   3       21.18       19.87      2.57 o 
  -5  -6   3        0.42        0.19      1.04 o 
  -4  -6   3       92.89       91.72      3.99 o 
  -3  -6   3      286.67      297.22      5.24 o 
  -2  -6   3      190.72      174.99      3.33 o 
  -1  -6   3      325.93      307.68      4.75 o 
   0  -6   3       34.31       32.91      1.20 o 
   1  -6   3      236.41      228.49      5.21 o 
   2  -6   3       24.53       28.35      1.55 o 
   3  -6   3      233.24      220.17      5.09 o 
   4  -6   3      219.01      240.43      3.92 o 
   5  -6   3       52.16       50.92      1.66 o 
   6  -6   3       32.58       36.45      2.30 o 
   7  -6   3       17.50       12.79      1.71 o 
  -7  -5   3       34.44       40.08      3.48 o 
  -6  -5   3       35.72       36.12      2.91 o 
  -5  -5   3        1.10        1.41      1.12 o 
  -4  -5   3      338.03      346.48     10.47 o 
  -3  -5   3      276.04      297.07      3.58 o 
  -2  -5   3      333.48      296.09      4.64 o 
  -1  -5   3      247.87      222.09      4.83 o 
   0  -5   3      267.40      272.43      5.63 o 
   1  -5   3      241.93      222.24      4.65 o 
   2  -5   3      141.63      149.41      3.54 o 
   3  -5   3      156.89      148.15      3.58 o 
   4  -5   3        0.92        0.45      0.34 o 
   5  -5   3        9.68       10.99      0.84 o 
   6  -5   3       42.43       47.48      2.58 o 
   7  -5   3       18.08       18.30      1.92 o 
  -8  -4   3       71.55       70.51      4.44 o 
  -7  -4   3       23.50       22.71      1.51 o 
  -6  -4   3       99.38      100.28      2.71 o 
  -5  -4   3       17.26       17.41      1.09 o 
  -4  -4   3      687.63      703.02      8.99 o 
  -3  -4   3        1.85        3.42      0.74 o 
  -2  -4   3       46.54       27.25      0.75 o 
  -1  -4   3      649.83      643.25      6.20 o 
   0  -4   3     1081.93      995.46     11.52 o 
   1  -4   3      943.64      913.94     14.65 o 
   2  -4   3      648.03      594.53      9.98 o 
   3  -4   3     1237.71     1099.82     17.53 o 
   4  -4   3       54.78       52.94      1.41 o 
   5  -4   3       70.85       75.49      3.17 o 
   6  -4   3       16.41       15.05      1.57 o 
   7  -4   3       18.52       21.64      2.06 o 
   8  -4   3       19.33       17.23      2.06 o 
  -8  -3   3        1.76        1.35      0.78 o 
  -7  -3   3       59.36       57.06      2.15 o 
  -6  -3   3       48.79       49.98      1.85 o 
  -5  -3   3      159.06      147.92      4.10 o 
  -4  -3   3      805.88      791.50      9.78 o 
  -3  -3   3      185.74      226.83      4.27 o 
  -2  -3   3      975.88     1001.90      9.23 o 
  -1  -3   3       60.87       69.67      1.15 o 
   0  -3   3       17.65       10.36      0.39 o 
   1  -3   3      209.84      171.46      3.33 o 
   2  -3   3     1138.29      996.14     15.65 o 
   3  -3   3      593.13      494.75      8.33 o 
   4  -3   3       20.03       19.60      0.82 o 
   5  -3   3      243.09      242.42      3.74 o 
   6  -3   3        0.82        1.10      0.82 o 
   7  -3   3       63.72       72.27      3.40 o 
   8  -3   3        3.39        2.29      1.23 o 
  -8  -2   3        4.77        4.67      1.19 o 
  -7  -2   3      152.19      146.26      4.42 o 
  -6  -2   3        3.27        5.69      0.97 o 
  -5  -2   3      479.42      472.90      8.75 o 
  -4  -2   3      176.59      155.03      3.73 o 
  -3  -2   3      569.52      604.87      5.85 o 
  -2  -2   3     1810.49     1887.58     16.63 o 
  -1  -2   3      483.79      478.02      4.57 o 
   0  -2   3      310.39      289.88      3.60 o 
   1  -2   3       54.73       54.82      1.45 o 
   2  -2   3      536.36      491.63      8.13 o 
   3  -2   3      308.24      274.89      5.00 o 
   4  -2   3       50.44       49.03      1.26 o 
   5  -2   3       35.75       27.65      1.82 o 
   6  -2   3        0.21        0.08      0.65 o 
   7  -2   3       39.04       39.14      2.59 o 
   8  -2   3        0.21       -0.11      0.91 o 
  -8  -1   3       18.18       17.44      1.76 o 
  -7  -1   3      117.11      108.71      3.70 o 
  -6  -1   3       11.40        9.85      1.11 o 
  -5  -1   3      232.65      213.22      4.84 o 
  -4  -1   3      331.39      309.78      5.99 o 
  -3  -1   3     1735.41     1748.78     18.44 o 
  -2  -1   3     1404.71     1414.39     20.05 o 
  -1  -1   3      336.15      326.21      2.78 o 
   0  -1   3      772.01      689.76     20.79 o 
   1  -1   3      134.48      121.66      1.69 o 
   2  -1   3     2766.70     2887.44     43.61 o 
   3  -1   3      690.20      701.10     11.36 o 
   4  -1   3      276.22      278.60      4.59 o 
   5  -1   3      161.98      160.01      4.64 o 
   6  -1   3       82.93       89.08      3.57 o 
   7  -1   3       36.10       38.98      2.67 o 
  -9   0   3       22.12       25.06      2.22 o 
  -8   0   3       52.91       52.53      2.72 o 
  -7   0   3       39.38       32.54      1.98 o 
  -6   0   3      132.30      118.13      3.56 o 
  -5   0   3      361.88      328.99      6.58 o 
  -4   0   3        0.66        0.90      0.28 o 
  -3   0   3     1284.17     1426.17     15.31 o 
  -2   0   3      643.85      602.19     11.39 o 
  -1   0   3     1041.06     1051.14     11.43 o 
   0   0   3        1.47        1.74      0.27 o 
   1   0   3       13.70       13.24      0.89 o 
   2   0   3     1282.04     1406.15     22.11 o 
   3   0   3      142.24      162.12      3.49 o 
   4   0   3      101.49      100.63      1.99 o 
   5   0   3       75.45       77.49      3.12 o 
   6   0   3       97.44      115.01      4.13 o 
   7   0   3       20.70       16.37      1.93 o 
  -9   1   3       18.34       19.93      1.98 o 
  -8   1   3      163.92      159.63      4.91 o 
  -7   1   3        2.27        2.95      0.91 o 
  -6   1   3       83.62       86.06      3.01 o 
  -5   1   3      226.81      190.65      4.48 o 
  -4   1   3        1.01        0.05      0.48 o 
  -3   1   3      397.78      365.17      6.11 o 
  -2   1   3        4.54        5.54      0.42 o 
  -1   1   3      931.12      926.75     10.28 o 
   0   1   3      344.53      359.16      3.16 o 
   1   1   3     2837.42     3613.41     55.04 o 
   2   1   3      489.56      550.65      9.78 o 
   3   1   3        0.72        0.34      0.37 o 
   4   1   3      225.88      239.70      5.67 o 
   5   1   3        9.98       12.24      1.39 o 
   6   1   3      103.42      113.38      4.18 o 
   7   1   3       99.85       99.21      4.15 o 
  -9   2   3        1.72        0.36      0.99 o 
  -8   2   3       19.30       19.00      1.81 o 
  -7   2   3        0.15        0.24      0.69 o 
  -6   2   3      206.48      189.64      4.80 o 
  -5   2   3      425.46      449.67      5.91 o 
  -4   2   3      225.10      229.94      7.23 o 
  -3   2   3      313.40      289.29      3.99 o 
  -2   2   3        9.29        8.53      0.54 o 
  -1   2   3      290.97      279.86      3.84 o 
   0   2   3      596.50      742.61      7.11 o 
   1   2   3     1075.01     1199.02     14.23 o 
   2   2   3      322.87      410.88      8.05 o 
   3   2   3      166.29      171.22      2.98 o 
   4   2   3        3.30        3.90      0.90 o 
   5   2   3       11.07       12.61      1.39 o 
   6   2   3       72.99       70.04      3.25 o 
  -9   3   3        2.15        2.90      1.18 o 
  -8   3   3       19.66       18.63      1.76 o 
  -7   3   3        8.83        6.99      1.11 o 
  -6   3   3      302.49      302.28      6.54 o 
  -5   3   3       56.61       56.82      1.63 o 
  -4   3   3      242.08      240.34     10.47 o 
  -3   3   3      152.48      159.43      2.70 o 
  -2   3   3        6.98        4.90      0.54 o 
  -1   3   3      285.41      331.02      3.07 o 
   0   3   3       46.99       63.15      1.61 o 
   1   3   3      778.01      914.43     11.47 o 
   2   3   3      785.20      905.45     11.57 o 
   3   3   3      502.47      512.97      5.78 o 
   4   3   3      165.92      182.80      5.78 o 
   5   3   3      232.17      197.35      6.49 o 
   6   3   3       36.27       35.66      3.08 o 
  -8   4   3        1.15       -1.06      0.79 o 
  -7   4   3        6.49        5.20      1.08 o 
  -6   4   3       29.67       27.86      1.81 o 
  -5   4   3        0.21        0.13      0.37 o 
  -4   4   3      258.67      240.98      3.86 o 
  -3   4   3      210.19      219.16      3.46 o 
  -2   4   3      911.12      877.82     10.20 o 
  -1   4   3        1.17        0.35      0.20 o 
   0   4   3        8.54       14.13      0.89 o 
   1   4   3      183.24      240.44      4.22 o 
   2   4   3        2.85        2.77      0.77 o 
   3   4   3       20.06       21.66      1.37 o 
   4   4   3       83.64       77.60      3.81 o 
   5   4   3       56.81       48.90      3.28 o 
   6   4   3        5.46        6.62      1.65 o 
  -8   5   3       41.02       35.07      2.38 o 
  -7   5   3       31.77       29.12      2.01 o 
  -6   5   3       26.15       35.04      1.49 o 
  -5   5   3       10.47       12.06      0.91 o 
  -4   5   3       67.79       70.87      1.86 o 
  -3   5   3      296.59      276.41      6.92 o 
  -2   5   3      175.68      165.93      6.97 o 
  -1   5   3       41.58       47.32      1.23 o 
   0   5   3      307.70      294.24      6.73 o 
   1   5   3      316.41      403.97      6.37 o 
   2   5   3       92.51       87.34      2.54 o 
   3   5   3      151.63      173.53      5.78 o 
   4   5   3       54.93       57.12      3.45 o 
   5   5   3       27.04       17.65      2.41 o 
  -8   6   3        0.82        2.13      1.07 o 
  -7   6   3        0.97        0.20      0.83 o 
  -6   6   3        3.39        2.57      0.95 o 
  -5   6   3        7.31        5.14      1.20 o 
  -4   6   3      135.80      144.62      4.96 o 
  -3   6   3       36.71       31.64      2.22 o 
  -2   6   3       42.79       45.87      1.61 o 
  -1   6   3       11.55        9.73      1.26 o 
   0   6   3      165.11      162.66      3.43 o 
   1   6   3      109.39      127.60      4.06 o 
   2   6   3       82.26       67.52      2.37 o 
   3   6   3       27.47       30.95      2.59 o 
   4   6   3        2.57        0.93      1.19 o 
  -6   7   3        4.06        4.23      1.23 o 
  -5   7   3       50.60       44.80      2.90 o 
  -4   7   3       21.49       20.36      2.09 o 
  -3   7   3       31.87       26.68      2.31 o 
  -2   7   3        3.66        7.10      1.06 o 
  -1   7   3       31.06       27.22      1.13 o 
   0   7   3      122.98      141.00      3.33 o 
   1   7   3      101.80      118.66      9.71 o 
   2   7   3       56.02       60.59      2.39 o 
   3   7   3        3.82        2.21      1.22 o 
  -6   8   3       14.55       19.62      2.29 o 
  -5   8   3       12.05       13.84      1.96 o 
  -4   8   3       22.84       27.03      2.58 o 
  -3   8   3        3.77        2.60      1.11 o 
  -2   8   3       13.85       16.83      0.99 o 
  -1   8   3       37.91       31.44      1.32 o 
   0   8   3       72.91       76.54      2.26 o 
   1   8   3       57.39       55.96      3.27 o 
   2   8   3        3.57        3.49      1.24 o 
  -4   9   3        2.24        1.48      1.24 o 
  -3   9   3       14.67       12.43      2.08 o 
  -2   9   3        8.30        7.48      1.76 o 
  -1   9   3       11.41       10.76      1.23 o 
   0   9   3       39.30       39.60      2.07 o 
   0 -11   4        9.31       10.78      1.29 o 
   1 -11   4        3.54        3.66      1.24 o 
   2 -11   4        8.81        8.11      1.59 o 
  -2 -10   4       59.10       61.58      3.37 o 
  -1 -10   4       16.80       17.61      2.65 o 
   0 -10   4       18.73       22.41      1.52 o 
   1 -10   4       78.07       83.93      3.86 o 
   2 -10   4        1.50        2.22      0.95 o 
   3 -10   4        0.59        0.94      0.77 o 
   4 -10   4        0.44        1.03      0.81 o 
  -4  -9   4       11.23        9.30      1.86 o 
  -3  -9   4       40.04       36.12      2.75 o 
  -2  -9   4       32.37       31.97      1.77 o 
  -1  -9   4        3.72        5.92      1.32 o 
   0  -9   4      204.17      201.06      4.12 o 
   1  -9   4      125.99      133.81      4.56 o 
   2  -9   4      121.44      126.01      4.34 o 
   3  -9   4       66.88       70.41      3.13 o 
   4  -9   4       13.47       10.31      1.40 o 
   5  -9   4       35.10       37.60      2.43 o 
  -5  -8   4       31.05       35.25      3.09 o 
  -4  -8   4       94.02       93.43      4.30 o 
  -3  -8   4       41.69       44.89      2.82 o 
  -2  -8   4       18.91       23.79      1.42 o 
  -1  -8   4        1.94        4.24      0.72 o 
   0  -8   4        9.89        8.78      0.87 o 
   1  -8   4       37.56       38.81      2.17 o 
   2  -8   4        7.13        6.52      1.07 o 
   3  -8   4        8.29       11.49      1.35 o 
   4  -8   4       85.00       85.18      3.29 o 
   5  -8   4       25.32       25.84      1.37 o 
   6  -8   4        0.05        0.73      0.56 o 
  -6  -7   4        1.32        2.70      1.56 o 
  -5  -7   4       82.44       83.50      4.26 o 
  -4  -7   4       18.93       21.17      2.21 o 
  -3  -7   4      343.30      341.41      8.38 o 
  -2  -7   4      805.35      747.94     20.96 o 
  -1  -7   4      308.33      292.83      4.82 o 
   0  -7   4      308.00      318.90      4.97 o 
   1  -7   4       36.86       37.67      1.89 o 
   2  -7   4       83.47       85.69      2.91 o 
   3  -7   4       34.46       37.67      1.89 o 
   4  -7   4      125.08      122.22      2.65 o 
   5  -7   4       25.99       33.60      1.47 o 
   6  -7   4        1.28        1.39      0.62 o 
   7  -7   4       11.89       12.26      1.76 o 
  -7  -6   4       44.57       43.29      3.70 o 
  -6  -6   4       34.23       36.84      3.09 o 
  -5  -6   4       14.40       11.19      1.82 o 
  -4  -6   4       28.95       24.06      2.18 o 
  -3  -6   4      340.13      302.96      7.47 o 
  -2  -6   4       12.08       16.18      0.75 o 
  -1  -6   4       57.10       44.91      2.24 o 
   0  -6   4      132.98      139.65      2.63 o 
   1  -6   4        4.10        3.31      0.62 o 
   2  -6   4      100.95      102.89      2.96 o 
   3  -6   4       15.42       14.47      1.16 o 
   4  -6   4      253.09      237.76      3.85 o 
   5  -6   4        1.60        0.51      0.46 o 
   6  -6   4       34.62       37.04      2.37 o 
   7  -6   4       16.29       16.25      1.82 o 
  -7  -5   4       59.62       63.73      4.03 o 
  -6  -5   4       46.60       42.95      3.12 o 
  -5  -5   4       31.95       32.60      1.73 o 
  -4  -5   4       75.75       65.12      1.89 o 
  -3  -5   4      609.58      612.20      7.90 o 
  -2  -5   4        0.79        0.51      0.25 o 
  -1  -5   4      911.04      857.83      8.21 o 
   0  -5   4      166.90      170.71      2.79 o 
   1  -5   4      218.02      193.53      4.14 o 
   2  -5   4      180.87      180.89      3.99 o 
   3  -5   4      131.59      114.08      2.96 o 
   4  -5   4       85.19       82.85      2.57 o 
   5  -5   4        2.04        1.73      0.49 o 
   6  -5   4       69.77       71.48      3.28 o 
   7  -5   4       15.76       15.47      1.88 o 
  -8  -4   4       94.00       96.29      4.52 o 
  -7  -4   4       23.18       24.63      1.55 o 
  -6  -4   4      149.22      145.93      3.34 o 
  -5  -4   4       43.43       43.70      1.64 o 
  -4  -4   4      148.63      152.42      2.99 o 
  -3  -4   4      201.73      178.95      3.12 o 
  -2  -4   4       51.79       50.52      1.04 o 
  -1  -4   4      874.30      820.04      7.74 o 
   0  -4   4       39.70       42.48      1.06 o 
   1  -4   4      300.00      248.55      4.75 o 
   2  -4   4       10.20        9.71      0.73 o 
   3  -4   4        7.52        4.61      0.59 o 
   4  -4   4      104.99       89.33      2.51 o 
   5  -4   4        0.76        0.55      0.36 o 
   6  -4   4       50.18       55.06      2.90 o 
   7  -4   4        7.25        7.63      1.51 o 
  -8  -3   4       68.50       72.07      4.36 o 
  -7  -3   4       12.12       12.41      1.17 o 
  -6  -3   4      308.00      301.03      5.17 o 
  -5  -3   4        1.96        1.87      0.51 o 
  -4  -3   4      200.18      185.32      3.30 o 
  -3  -3   4      331.09      335.92      3.69 o 
  -2  -3   4      507.33      526.92      5.22 o 
  -1  -3   4     1164.20     1163.86     10.55 o 
   0  -3   4      660.42      656.60      7.54 o 
   1  -3   4     2548.05     2325.64     35.37 o 
   2  -3   4        0.84        0.49      0.30 o 
   3  -3   4     1125.93     1066.29     16.98 o 
   4  -3   4      113.40       98.88      2.54 o 
   5  -3   4       21.57       22.42      1.00 o 
   6  -3   4       39.66       34.13      2.35 o 
   7  -3   4        0.18        0.32      0.85 o 
  -8  -2   4       33.34       33.52      2.37 o 
  -7  -2   4       53.65       58.02      2.78 o 
  -6  -2   4      193.61      197.33      5.08 o 
  -5  -2   4       72.22       79.24      2.74 o 
  -4  -2   4     1143.31     1137.59     25.96 o 
  -3  -2   4       13.37       11.99      0.70 o 
  -2  -2   4       21.90       24.26      0.62 o 
  -1  -2   4        2.74        8.80      0.55 o 
   0  -2   4       22.72       31.36      1.02 o 
   1  -2   4        2.15       10.04      0.69 o 
   2  -2   4      102.07      106.29      1.78 o 
   3  -2   4     1494.75     1440.30     22.50 o 
   4  -2   4       59.78       52.52      1.73 o 
   5  -2   4      118.49      129.38      4.26 o 
   6  -2   4        0.46        0.46      0.83 o 
   7  -2   4       15.92       18.84      2.05 o 
  -8  -1   4       22.96       21.21      1.97 o 
  -7  -1   4      103.98      105.57      3.76 o 
  -6  -1   4        2.06        1.24      0.62 o 
  -5  -1   4       69.85       78.14      2.70 o 
  -4  -1   4     1643.78     1581.57     17.00 o 
  -3  -1   4      106.33      120.38      2.33 o 
  -2  -1   4     2710.47     2790.11     42.74 o 
  -1  -1   4      281.62      281.34      3.73 o 
   0  -1   4       27.31       30.18      0.91 o 
   1  -1   4       20.21       34.56      1.36 o 
   2  -1   4      147.56      151.26      3.36 o 
   3  -1   4      600.55      557.75      9.59 o 
   4  -1   4       18.72       19.30      1.10 o 
   5  -1   4      110.65      113.95      4.07 o 
   6  -1   4       15.79       13.42      1.67 o 
   7  -1   4       28.09       28.72      2.50 o 
  -9   0   4       70.23       73.49      3.61 o 
  -8   0   4       15.76       16.57      1.80 o 
  -7   0   4       44.64       47.71      2.47 o 
  -6   0   4        4.82        5.37      0.95 o 
  -5   0   4      132.26      142.48      3.85 o 
  -4   0   4      204.72      184.18      2.84 o 
  -3   0   4      318.48      317.92      4.23 o 
  -2   0   4     3323.23     3296.28     34.40 o 
  -1   0   4       81.41       74.50      1.98 o 
   0   0   4     1362.68     1429.27     15.59 o 
   1   0   4      172.02      208.36      3.01 o 
   2   0   4      771.76      902.13     15.05 o 
   3   0   4      385.08      421.67      7.75 o 
   4   0   4       49.43       50.65      1.81 o 
   5   0   4      103.02      115.05      4.11 o 
   6   0   4        9.54       10.01      1.59 o 
   7   0   4      110.26      118.81      4.91 o 
  -9   1   4       42.69       42.23      2.76 o 
  -8   1   4        0.83        1.52      0.95 o 
  -7   1   4      141.38      142.22      4.43 o 
  -6   1   4        6.50        7.27      1.06 o 
  -5   1   4      136.97      153.69      3.65 o 
  -4   1   4        7.81        6.25      0.55 o 
  -3   1   4      220.76      223.17      3.34 o 
  -2   1   4       91.10       75.47      1.63 o 
  -1   1   4       29.27       23.82      0.88 o 
   0   1   4      472.48      430.04      3.82 o 
   1   1   4       53.22       78.70      2.64 o 
   2   1   4      412.11      432.77      8.32 o 
   3   1   4       95.37      103.89      3.11 o 
   4   1   4       41.87       41.80      2.27 o 
   5   1   4       24.56       30.72      2.26 o 
   6   1   4      144.07      140.05      4.91 o 
  -9   2   4        2.74        3.28      1.26 o 
  -8   2   4       49.36       54.96      2.94 o 
  -7   2   4       85.12       83.82      3.31 o 
  -6   2   4        5.79        6.74      1.04 o 
  -5   2   4      308.54      311.54      6.61 o 
  -4   2   4       43.63       44.41      1.38 o 
  -3   2   4      249.73      228.46      4.05 o 
  -2   2   4      291.83      332.96      4.56 o 
  -1   2   4     1172.73     1269.62     15.36 o 
   0   2   4      358.62      403.91      4.42 o 
   1   2   4      171.49      192.48      3.40 o 
   2   2   4      990.04     1170.62     19.82 o 
   3   2   4       39.17       38.95      2.00 o 
   4   2   4       13.48       19.25      1.76 o 
   5   2   4       93.25      101.18      3.86 o 
  -8   3   4       27.19       28.82      2.21 o 
  -7   3   4       21.10       20.40      1.77 o 
  -6   3   4       37.98       35.54      2.06 o 
  -5   3   4      239.16      241.92      4.00 o 
  -4   3   4        9.41        7.58      1.17 o 
  -3   3   4      171.85      158.86      6.41 o 
  -2   3   4      128.88      141.48      3.35 o 
  -1   3   4       34.29       26.42      0.66 o 
   0   3   4        0.77        0.53      0.28 o 
   1   3   4      422.56      450.51      6.58 o 
   2   3   4      381.07      477.16      7.78 o 
   3   3   4       16.70       21.68      1.30 o 
   4   3   4      173.05      170.21      5.70 o 
   5   3   4        6.67        4.50      1.39 o 
   6   3   4        9.07        9.28      1.93 o 
  -8   4   4       28.09       35.04      2.39 o 
  -7   4   4        0.93        0.75      0.74 o 
  -6   4   4       31.92       29.04      1.85 o 
  -5   4   4       54.36       65.01      1.89 o 
  -4   4   4       85.31       77.64      1.99 o 
  -3   4   4      577.38      601.87      7.68 o 
  -2   4   4       47.09       40.94      1.34 o 
  -1   4   4       31.30       31.24      1.55 o 
   0   4   4       61.30       72.35      1.59 o 
   1   4   4      318.12      330.10      8.07 o 
   2   4   4      261.24      350.22      8.01 o 
   3   4   4      456.88      430.31      6.98 o 
   4   4   4      112.53      121.92      4.91 o 
   5   4   4       15.96       11.93      2.02 o 
  -8   5   4        7.40        6.61      1.44 o 
  -7   5   4        0.43        0.37      0.78 o 
  -6   5   4       12.53       10.97      1.94 o 
  -5   5   4        8.94       11.30      0.93 o 
  -4   5   4      229.68      199.76      5.87 o 
  -3   5   4      124.92      138.41      4.72 o 
  -2   5   4       51.62       38.73      1.56 o 
  -1   5   4       41.75       51.84      1.34 o 
   0   5   4       22.71       25.68      1.25 o 
   1   5   4        0.81        0.83      0.57 o 
   2   5   4       90.32       99.66      2.86 o 
   3   5   4       39.68       35.50      2.66 o 
   4   5   4       20.68       24.12      2.47 o 
  -6   6   4        5.35        7.73      1.52 o 
  -5   6   4       30.83       32.01      2.43 o 
  -4   6   4       27.13       29.55      2.43 o 
  -3   6   4       69.83       77.06      3.64 o 
  -2   6   4      286.34      266.31      7.40 o 
  -1   6   4      189.26      216.09      3.27 o 
   0   6   4       84.39       78.00      1.98 o 
   1   6   4      297.68      320.80     15.25 o 
   2   6   4       67.77       71.67      2.56 o 
   3   6   4        5.25        2.71      1.30 o 
  -6   7   4       32.55       36.93      2.82 o 
  -5   7   4        2.35        2.59      1.19 o 
  -4   7   4        1.24        0.40      0.89 o 
  -3   7   4        5.18        3.53      1.19 o 
  -2   7   4       11.84        9.22      1.63 o 
  -1   7   4        0.28        1.13      0.63 o 
   0   7   4       83.09       69.92      2.51 o 
   1   7   4       98.70      115.39      4.91 o 
   2   7   4       14.40        9.69      1.24 o 
  -5   8   4       12.78        7.35      1.72 o 
  -4   8   4       20.12       21.06      2.42 o 
  -3   8   4       33.42       33.13      2.90 o 
  -2   8   4        7.48        8.38      1.68 o 
  -1   8   4       16.57       18.98      1.52 o 
   0   8   4       44.59       41.28      2.09 o 
   1   8   4       26.81       25.47      2.07 o 
   0 -11   5        2.09        3.58      0.96 o 
   1 -11   5       25.82       22.79      2.34 o 
  -2 -10   5       35.18       33.98      2.62 o 
  -1 -10   5       42.25       47.42      2.57 o 
   0 -10   5       36.38       33.64      1.75 o 
   1 -10   5        9.04       10.08      1.51 o 
   2 -10   5        1.15        0.97      0.86 o 
   3 -10   5        0.32        1.76      0.85 o 
   4 -10   5        0.62        0.65      0.77 o 
  -4  -9   5        9.72        9.59      1.80 o 
  -3  -9   5        0.23       -1.02      0.81 o 
  -2  -9   5       16.97       18.13      1.43 o 
  -1  -9   5      198.39      203.09      4.21 o 
   0  -9   5       43.42       42.87      2.85 o 
   1  -9   5       97.90      108.73      3.95 o 
   2  -9   5        2.53        2.62      0.94 o 
   3  -9   5        7.30        6.92      1.20 o 
   4  -9   5       32.71       41.17      2.42 o 
   5  -9   5        3.02        1.02      0.74 o 
  -5  -8   5       67.66       60.57      3.70 o 
  -4  -8   5       43.81       42.97      2.95 o 
  -3  -8   5        2.99        2.13      1.08 o 
  -2  -8   5      212.24      189.14      6.60 o 
  -1  -8   5       41.27       50.81      1.82 o 
   0  -8   5       74.31       71.30      2.07 o 
   1  -8   5       97.38      108.75      3.60 o 
   2  -8   5       21.65       19.19      1.56 o 
   3  -8   5      170.58      182.25      4.95 o 
   4  -8   5        0.94        0.07      0.45 o 
   5  -8   5       24.21       21.94      1.30 o 
   6  -8   5        0.11        0.10      1.18 o 
  -6  -7   5       76.92       82.25      4.47 o 
  -5  -7   5       30.70       33.81      2.84 o 
  -4  -7   5       19.35       28.06      2.34 o 
  -3  -7   5       41.01       33.21      2.29 o 
  -2  -7   5      101.14       95.64      4.34 o 
  -1  -7   5       33.99       29.41      1.27 o 
   0  -7   5        1.87        3.10      0.83 o 
   1  -7   5        0.29       -0.17      0.33 o 
   2  -7   5      149.11      147.70      3.97 o 
   3  -7   5       85.09       93.90      3.04 o 
   4  -7   5       31.85       25.69      1.60 o 
   5  -7   5       32.86       37.55      1.57 o 
   6  -7   5        0.53        1.82      1.08 o 
  -7  -6   5       88.09       83.43      4.60 o 
  -6  -6   5       15.98       14.21      2.14 o 
  -5  -6   5       51.29       50.72      3.13 o 
  -4  -6   5      336.29      324.06      8.14 o 
  -3  -6   5      493.36      454.36     13.15 o 
  -2  -6   5     1326.09     1324.22     12.52 o 
  -1  -6   5      143.38      132.19      2.07 o 
   0  -6   5      269.10      250.32      3.90 o 
   1  -6   5       15.71       15.85      1.10 o 
   2  -6   5       16.55       12.76      1.06 o 
   3  -6   5       15.83       17.80      1.24 o 
   4  -6   5       25.59       25.25      1.51 o 
   5  -6   5      135.22      133.62      2.85 o 
   6  -6   5        8.08        6.52      1.41 o 
  -7  -5   5       92.46      101.24      4.97 o 
  -6  -5   5       19.58       18.43      1.34 o 
  -5  -5   5       35.72       31.66      1.51 o 
  -4  -5   5      182.16      172.76      3.39 o 
  -3  -5   5       12.13       10.93      0.62 o 
  -2  -5   5      170.84      173.11      2.39 o 
  -1  -5   5      117.40      112.29      1.75 o 
   0  -5   5     1135.99     1090.06     17.57 o 
   1  -5   5       18.75       19.33      1.10 o 
   2  -5   5      224.51      201.12      4.38 o 
   3  -5   5       37.55       36.27      1.57 o 
   4  -5   5      173.17      164.96      4.03 o 
   5  -5   5       77.10       68.35      1.89 o 
   6  -5   5       17.92       19.69      2.00 o 
   7  -5   5       29.78       32.02      2.54 o 
  -8  -4   5       37.26       27.36      2.61 o 
  -7  -4   5      161.91      159.55      3.81 o 
  -6  -4   5      208.48      211.62      4.23 o 
  -5  -4   5      405.31      429.83      6.46 o 
  -4  -4   5       13.73       13.73      0.95 o 
  -3  -4   5      517.25      534.62      5.59 o 
  -2  -4   5       35.47       35.30      0.86 o 
  -1  -4   5      519.42      492.98      5.01 o 
   0  -4   5      663.58      605.82     10.19 o 
   1  -4   5      183.85      185.67      3.93 o 
   2  -4   5       33.52       26.02      1.23 o 
   3  -4   5        1.76        2.08      0.50 o 
   4  -4   5      233.67      208.95      4.54 o 
   5  -4   5        9.20        7.85      0.73 o 
   6  -4   5       26.94       33.52      2.51 o 
   7  -4   5        0.10       -0.85      0.86 o 
  -8  -3   5       23.31       24.29      1.68 o 
  -7  -3   5       74.18       72.48      2.44 o 
  -6  -3   5      101.74      104.96      2.74 o 
  -5  -3   5       79.36       77.63      3.30 o 
  -4  -3   5        0.43        0.30      0.39 o 
  -3  -3   5      726.32      722.71      7.10 o 
  -2  -3   5       29.93       38.00      0.85 o 
  -1  -3   5      451.63      420.96      4.32 o 
   0  -3   5      233.12      206.54      3.08 o 
   1  -3   5       25.06       16.61      0.95 o 
   2  -3   5      306.90      249.69      4.97 o 
   3  -3   5      126.44      129.95      3.17 o 
   4  -3   5      416.35      394.54      7.34 o 
   5  -3   5        0.20        0.00      0.59 o 
   6  -3   5        4.91        2.19      1.00 o 
   7  -3   5       14.11       12.72      1.86 o 
  -8  -2   5      120.70      130.29      4.59 o 
  -7  -2   5       11.96       10.68      1.36 o 
  -6  -2   5      125.30      129.94      3.00 o 
  -5  -2   5       41.59       37.42      1.45 o 
  -4  -2   5      289.61      333.71      3.76 o 
  -3  -2   5     1329.51     1333.89     14.12 o 
  -2  -2   5      238.62      268.24      2.97 o 
  -1  -2   5     2216.40     2128.14     22.66 o 
   0  -2   5      121.44      149.37      2.48 o 
   1  -2   5      523.69      505.65      8.89 o 
   2  -2   5      170.84      159.74      3.65 o 
   3  -2   5      636.97      633.30     10.84 o 
   4  -2   5      469.30      433.73      7.95 o 
   5  -2   5       18.57       17.25      1.73 o 
   6  -2   5       71.16       68.21      3.45 o 
   7  -2   5        5.96        5.75      1.49 o 
  -8  -1   5       97.26       99.73      3.94 o 
  -7  -1   5        2.93        1.27      0.78 o 
  -6  -1   5      183.30      183.34      4.89 o 
  -5  -1   5       41.19       37.74      1.93 o 
  -4  -1   5      123.50      128.95      1.81 o 
  -3  -1   5      127.80      116.62      2.10 o 
  -2  -1   5      293.49      338.69      4.55 o 
  -1  -1   5       29.76       13.95      0.71 o 
   0  -1   5       39.80       34.62      1.11 o 
   1  -1   5      202.47      183.22      2.95 o 
   2  -1   5        9.24        8.77      1.20 o 
   3  -1   5      659.82      684.65     11.79 o 
   4  -1   5       26.27       24.16      1.32 o 
   5  -1   5       60.47       72.72      3.40 o 
   6  -1   5       32.48       37.56      2.75 o 
   7  -1   5       19.38       22.17      2.46 o 
  -9   0   5       25.86       29.55      2.47 o 
  -8   0   5       24.91       24.84      2.10 o 
  -7   0   5       49.95       56.68      2.74 o 
  -6   0   5      234.80      233.04      5.71 o 
  -5   0   5        1.99        3.03      0.75 o 
  -4   0   5      975.39      921.98     10.69 o 
  -3   0   5      692.54      695.74     11.03 o 
  -2   0   5      458.10      421.11      5.52 o 
  -1   0   5      616.50      600.07      8.05 o 
   0   0   5      154.07      156.23      2.73 o 
   1   0   5      164.96      159.70      2.64 o 
   2   0   5        7.65        7.31      0.93 o 
   3   0   5      204.36      203.60      3.35 o 
   4   0   5       94.53       88.73      2.71 o 
   5   0   5       76.40       91.30      3.95 o 
   6   0   5       88.35       95.99      4.36 o 
  -9   1   5        9.98       12.85      1.85 o 
  -8   1   5       17.73       19.25      1.90 o 
  -7   1   5       67.73       71.10      3.05 o 
  -6   1   5        3.85        2.58      0.81 o 
  -5   1   5        6.56        5.51      0.76 o 
  -4   1   5      523.49      526.22      6.81 o 
  -3   1   5        7.32        8.11      0.65 o 
  -2   1   5     1001.04      983.02     11.38 o 
  -1   1   5      726.56      811.26      9.67 o 
   0   1   5      834.32      909.80      8.80 o 
   1   1   5      185.30      236.50      3.71 o 
   2   1   5       13.44       18.91      1.47 o 
   3   1   5      258.50      287.17      6.40 o 
   4   1   5        4.43        2.78      0.85 o 
   5   1   5      142.64      166.39      5.53 o 
   6   1   5       21.20       23.30      2.42 o 
  -8   2   5       17.87       18.88      1.93 o 
  -7   2   5      100.06       99.42      3.69 o 
  -6   2   5        4.67        5.75      1.00 o 
  -5   2   5       87.64       82.01      2.06 o 
  -4   2   5        4.56        5.68      0.62 o 
  -3   2   5        8.68       13.93      2.16 o 
  -2   2   5      220.91      220.37      3.55 o 
  -1   2   5       45.16       37.20      1.26 o 
   0   2   5      302.14      294.94      3.58 o 
   1   2   5       28.91       35.58      1.09 o 
   2   2   5      281.59      281.38      9.74 o 
   3   2   5      140.60      172.55      4.79 o 
   4   2   5      138.88      142.11      4.73 o 
  -8   3   5       11.24        8.71      1.45 o 
  -7   3   5       70.37       69.32      3.05 o 
  -6   3   5       39.63       37.43      2.08 o 
  -5   3   5      126.82      121.78      2.69 o 
  -4   3   5      158.08      172.13      3.22 o 
  -3   3   5      342.45      335.06      4.98 o 
  -2   3   5      307.26      343.30      4.99 o 
  -1   3   5      118.76      119.55      2.48 o 
   0   3   5      144.21      170.96      2.59 o 
   1   3   5       26.73       28.17      1.35 o 
   2   3   5      138.97      166.05      3.57 o 
   3   3   5      321.04      338.05      9.68 o 
   4   3   5       36.12       30.33      2.54 o 
   5   3   5        5.53        7.92      1.68 o 
  -8   4   5        5.22        5.86      1.32 o 
  -7   4   5       21.81       24.09      1.93 o 
  -6   4   5        3.16        3.03      0.89 o 
  -5   4   5       34.57       35.70      1.49 o 
  -4   4   5       55.86       60.31      1.83 o 
  -3   4   5       78.62       64.61      1.81 o 
  -2   4   5       64.55       75.27      3.33 o 
  -1   4   5       91.72       78.23      2.20 o 
   0   4   5       28.94       43.19      1.67 o 
   1   4   5        2.10        2.77      1.27 o 
   2   4   5      455.15      469.74      7.41 o 
   3   4   5      119.43      124.00      3.28 o 
   4   4   5       35.48       38.19      2.86 o 
  -8   5   5       18.19       10.26      1.61 o 
  -7   5   5        2.65        2.83      0.99 o 
  -6   5   5        4.09        2.74      0.70 o 
  -5   5   5      105.97      120.49      4.61 o 
  -4   5   5       42.88       40.94      2.66 o 
  -3   5   5      117.87      121.74      4.67 o 
  -2   5   5      163.75      177.77      5.75 o 
  -1   5   5      100.83       90.82      2.55 o 
   0   5   5        0.42        2.28      0.65 o 
   1   5   5      172.93      145.44      3.47 o 
   2   5   5      136.08      151.46      5.35 o 
   3   5   5       38.10       32.92      2.63 o 
  -6   6   5       15.15       10.10      1.72 o 
  -5   6   5        5.71        7.84      1.56 o 
  -4   6   5        5.77        2.16      1.12 o 
  -3   6   5       56.21       61.76      3.42 o 
  -2   6   5       39.59       39.40      2.79 o 
  -1   6   5        0.38        1.10      1.43 o 
   0   6   5       28.51       33.33      1.76 o 
   1   6   5       27.49       27.99      1.73 o 
   2   6   5       27.68       38.56      3.05 o 
  -6   7   5        6.37        4.97      1.52 o 
  -5   7   5        8.57        8.11      1.64 o 
  -4   7   5       37.77       35.99      2.99 o 
  -3   7   5       81.61       86.45      4.30 o 
  -2   7   5       56.64       47.02      3.25 o 
  -1   7   5      152.50      141.37      3.64 o 
   0   7   5       47.91       44.96      2.12 o 
   1   7   5       21.77       22.09      1.71 o 
  -4   8   5        0.41       -0.53      0.95 o 
  -3   8   5        1.64        0.73      1.02 o 
  -2   8   5       20.61       16.69      2.34 o 
  -1   8   5       14.90       18.30      1.56 o 
  -2 -10   6        0.46        0.74      0.70 o 
  -1 -10   6       88.93       83.43      2.71 o 
   0 -10   6       52.29       60.43      3.15 o 
   1 -10   6       12.54       10.90      1.52 o 
   2 -10   6        4.02        7.06      1.30 o 
   3 -10   6        0.08        0.37      0.78 o 
  -4  -9   6       30.77       34.91      2.87 o 
  -3  -9   6        9.10       10.27      1.60 o 
  -2  -9   6       17.25       14.56      1.82 o 
  -1  -9   6       62.67       62.87      2.17 o 
   0  -9   6       10.76       15.65      1.64 o 
   1  -9   6        5.84        5.65      1.08 o 
   2  -9   6       21.27       22.79      1.75 o 
   3  -9   6       80.59       76.48      3.16 o 
   4  -9   6        0.99        2.78      0.93 o 
  -5  -8   6       37.62       41.49      3.04 o 
  -4  -8   6       11.88       12.02      1.77 o 
  -3  -8   6      114.82      117.11      4.34 o 
  -2  -8   6       43.75       43.64      1.71 o 
  -1  -8   6      220.94      242.95      4.65 o 
   0  -8   6        0.39        0.67      0.56 o 
   1  -8   6       61.31       51.61      2.33 o 
   2  -8   6      187.17      196.64      5.05 o 
   3  -8   6        6.01        5.39      0.95 o 
   4  -8   6        4.62        7.55      1.12 o 
   5  -8   6        1.53        1.28      0.73 o 
  -6  -7   6      111.41      123.06      5.33 o 
  -5  -7   6        4.06        6.15      1.56 o 
  -4  -7   6      155.25      148.05      5.10 o 
  -3  -7   6        7.20       10.45      1.07 o 
  -2  -7   6       60.05       53.59      1.72 o 
  -1  -7   6       52.65       61.61      1.77 o 
   0  -7   6        7.62        8.03      0.97 o 
   1  -7   6      453.97      468.35      9.04 o 
   2  -7   6        0.23        0.49      0.45 o 
   3  -7   6       50.80       51.29      2.22 o 
   4  -7   6       14.10       16.59      1.40 o 
   5  -7   6       62.32       55.40      1.89 o 
   6  -7   6       48.16       54.18      3.11 o 
  -7  -6   6        4.54        3.85      1.73 o 
  -6  -6   6       47.04       57.17      3.53 o 
  -5  -6   6       54.51       57.79      3.24 o 
  -4  -6   6      161.18      166.44      3.41 o 
  -3  -6   6        0.54        1.03      0.35 o 
  -2  -6   6      137.30      127.62      2.10 o 
  -1  -6   6       27.16       29.40      0.94 o 
   0  -6   6      302.55      277.19      5.79 o 
   1  -6   6      103.95       99.30      2.91 o 
   2  -6   6        0.20        0.07      0.38 o 
   3  -6   6       37.72       40.16      1.86 o 
   4  -6   6        0.14        0.70      0.52 o 
   5  -6   6       57.07       54.64      1.82 o 
   6  -6   6        0.73        0.41      0.99 o 
  -7  -5   6       21.50       21.23      1.62 o 
  -6  -5   6      213.92      212.72      4.36 o 
  -5  -5   6      100.09       98.44      2.65 o 
  -4  -5   6      361.65      388.09      5.87 o 
  -3  -5   6        4.53        4.29      0.85 o 
  -2  -5   6      683.32      656.92     11.39 o 
  -1  -5   6      353.55      327.78      5.91 o 
   0  -5   6      143.18      125.16      3.13 o 
   1  -5   6       35.44       31.68      1.44 o 
   2  -5   6        0.44        0.22      0.34 o 
   3  -5   6      137.33      124.99      3.31 o 
   4  -5   6       81.26       76.62      2.55 o 
   5  -5   6      262.96      258.02      5.80 o 
   6  -5   6       17.62       18.60      2.09 o 
  -8  -4   6       17.11       20.55      2.10 o 
  -7  -4   6      114.51      123.93      3.35 o 
  -6  -4   6        0.27       -0.03      0.57 o 
  -5  -4   6        4.16        3.58      0.71 o 
  -4  -4   6       31.45       30.01      1.32 o 
  -3  -4   6       29.54       23.04      0.78 o 
  -2  -4   6     1608.27     1606.82     14.67 o 
  -1  -4   6      120.87      122.65      2.41 o 
   0  -4   6     1084.80     1033.55     16.75 o 
   1  -4   6        0.35        1.08      0.42 o 
   2  -4   6       54.47       53.13      1.94 o 
   3  -4   6       12.41       10.19      0.98 o 
   4  -4   6       36.21       41.27      1.80 o 
   5  -4   6      115.76      105.34      3.08 o 
   6  -4   6       27.94       23.81      2.27 o 
  -8  -3   6       33.93       32.20      2.45 o 
  -7  -3   6      427.20      431.89      9.37 o 
  -6  -3   6      120.56      120.85      2.99 o 
  -5  -3   6      389.68      426.58      6.38 o 
  -4  -3   6       28.52       30.78      1.27 o 
  -3  -3   6      179.90      191.34      2.49 o 
  -2  -3   6      147.00      120.12      1.73 o 
  -1  -3   6       52.05       61.95      1.50 o 
   0  -3   6      429.65      351.92      4.84 o 
   1  -3   6       46.19       49.58      1.81 o 
   2  -3   6      386.10      378.68      7.22 o 
   3  -3   6       18.82       16.70      1.15 o 
   4  -3   6      140.82      143.38      3.66 o 
   6  -3   6       26.91       31.22      2.62 o 
  -8  -2   6        0.21       -0.17      0.83 o 
  -7  -2   6       65.13       53.52      2.76 o 
  -6  -2   6       13.80       14.72      1.48 o 
  -5  -2   6      330.51      317.66      6.95 o 
  -4  -2   6        9.09        9.22      0.63 o 
  -3  -2   6      552.69      562.92      7.01 o 
  -2  -2   6      147.92      128.40      2.35 o 
  -1  -2   6        3.70        2.32      0.41 o 
   0  -2   6      462.81      390.12      5.30 o 
   1  -2   6      248.39      266.93      5.57 o 
   2  -2   6      690.22      646.39     11.36 o 
   3  -2   6       93.19       92.74      2.78 o 
   4  -2   6       17.56       18.02      1.24 o 
   6  -2   6        9.21       11.04      1.90 o 
  -8  -1   6       28.40       30.98      2.39 o 
  -7  -1   6       34.91       29.41      2.08 o 
  -6  -1   6       55.00       64.37      2.83 o 
  -5  -1   6      297.39      296.86      6.62 o 
  -4  -1   6       26.31       31.33      1.15 o 
  -3  -1   6     1558.83     1552.27     17.21 o 
  -2  -1   6       12.39       16.05      0.84 o 
  -1  -1   6      248.39      232.38      3.66 o 
   0  -1   6       65.85       79.92      5.53 o 
   1  -1   6      201.75      223.27      3.59 o 
   2  -1   6      310.18      301.65      4.11 o 
   3  -1   6        8.63        8.01      0.98 o 
   4  -1   6      567.71      560.09     10.26 o 
   5  -1   6       73.55       83.48      3.97 o 
   6  -1   6       38.29       47.53      3.36 o 
  -8   0   6       54.38       55.88      2.97 o 
  -7   0   6        0.45        1.59      0.83 o 
  -6   0   6       57.57       62.24      2.76 o 
  -5   0   6        3.06        1.98      0.70 o 
  -4   0   6       58.84       67.83      1.76 o 
  -3   0   6      207.46      184.74      3.18 o 
  -2   0   6       82.94       71.35      1.79 o 
  -1   0   6      749.07      707.45      8.73 o 
   0   0   6       85.06       83.63      2.03 o 
   1   0   6      185.84      183.75      4.75 o 
   2   0   6      189.26      187.37      3.19 o 
   3   0   6      137.34      150.11      4.07 o 
   4   0   6      244.54      241.45      5.50 o 
   5   0   6       55.07       63.20      3.62 o 
   6   0   6       28.99       38.67      3.31 o 
  -8   1   6       84.63       79.91      3.56 o 
  -7   1   6       47.95       48.53      2.58 o 
  -6   1   6      218.88      218.14      5.61 o 
  -5   1   6       44.40       45.91      1.52 o 
  -4   1   6       31.50       28.03      2.68 o 
  -3   1   6      198.68      206.65      3.53 o 
  -2   1   6      348.10      323.45      4.81 o 
  -1   1   6     1098.53     1133.05     13.23 o 
   0   1   6      419.63      434.14      9.03 o 
   1   1   6        2.17        2.06      0.45 o 
   2   1   6       15.31       18.43      1.06 o 
   3   1   6      152.84      149.74      4.42 o 
   5   1   6       26.16       30.40      2.84 o 
  -8   2   6       14.26       16.90      1.85 o 
  -7   2   6       12.90       14.49      1.60 o 
  -6   2   6      133.73      139.73      4.28 o 
  -5   2   6       35.91       33.63      1.38 o 
  -4   2   6       64.18       62.81      1.83 o 
  -3   2   6       34.17       38.12      1.49 o 
  -2   2   6      263.97      237.59      4.53 o 
  -1   2   6      566.11      660.62      8.53 o 
   0   2   6       33.45       32.82      2.13 o 
   1   2   6      169.40      204.42      3.74 o 
   2   2   6       16.84       14.56      0.85 o 
   3   2   6      253.32      243.70      6.32 o 
  -8   3   6       11.60        9.72      1.47 o 
  -7   3   6       89.20       80.69      3.40 o 
  -6   3   6       14.74       18.67      1.64 o 
  -5   3   6        1.72        1.07      0.48 o 
  -4   3   6       89.00       98.34      2.44 o 
  -3   3   6       10.86       11.01      0.87 o 
  -2   3   6      155.61      150.71      3.03 o 
  -1   3   6       14.10       20.18      2.14 o 
   0   3   6      184.23      165.97      3.42 o 
   1   3   6       64.57       91.89      2.52 o 
   2   3   6      205.13      182.54      3.77 o 
   3   3   6      145.86      160.44      5.10 o 
  -8   4   6       16.73       20.28      1.98 o 
  -7   4   6       24.24       22.16      1.94 o 
  -6   4   6       19.67       23.50      1.84 o 
  -5   4   6       86.08       76.11      2.27 o 
  -4   4   6      154.86      179.95      3.57 o 
  -3   4   6      120.75      102.10      4.16 o 
  -2   4   6       43.95       48.68      2.86 o 
  -1   4   6       39.10       41.07      2.68 o 
   0   4   6       12.78       15.59      1.24 o 
   1   4   6       84.02       96.98      2.77 o 
   2   4   6       93.65       90.38      3.50 o 
  -6   5   6        0.40        1.35      0.94 o 
  -5   5   6        7.85        4.76      1.27 o 
  -4   5   6       48.89       55.45      3.23 o 
  -3   5   6       44.10       33.29      2.50 o 
  -2   5   6      108.27      134.67      5.14 o 
  -1   5   6       29.37       27.26      2.51 o 
   0   5   6      113.56      117.40      5.68 o 
   1   5   6       14.65       17.43      3.27 o 
   2   5   6       35.42       37.25      1.97 o 
  -6   6   6        3.10        0.75      1.03 o 
  -5   6   6       19.78       18.51      2.29 o 
  -4   6   6       14.57       15.22      2.04 o 
  -3   6   6       39.99       37.05      2.97 o 
  -2   6   6       24.79       27.81      2.62 o 
  -1   6   6      140.99      129.96      5.38 o 
   0   6   6       31.16       35.63      1.89 o 
   1   6   6        2.31        3.10      0.96 o 
  -5   7   6        3.67        7.47      1.72 o 
  -4   7   6        4.36        5.46      1.55 o 
  -3   7   6        0.38       -0.09      0.93 o 
  -2   7   6       62.50       66.23      3.98 o 
  -1   7   6       47.89       49.19      3.46 o 
   0   7   6       10.18       16.15      3.44 o 
  -2 -10   7       33.31       40.99      2.83 o 
  -1 -10   7       23.73       29.43      1.76 o 
   0 -10   7       40.62       42.54      2.62 o 
   1 -10   7        1.16        2.92      1.03 o 
   2 -10   7       10.06        8.82      1.41 o 
  -4  -9   7        6.72        8.53      1.75 o 
  -3  -9   7       19.65       16.88      1.92 o 
  -2  -9   7       11.77       17.39      1.29 o 
  -1  -9   7       16.26       10.92      1.06 o 
   0  -9   7       56.69       67.94      2.99 o 
   1  -9   7        1.12        0.45      0.66 o 
   2  -9   7      100.91      101.12      3.64 o 
   3  -9   7       13.91        9.94      1.32 o 
   4  -9   7        0.99        1.18      0.83 o 
  -5  -8   7      116.42      129.56      5.17 o 
  -4  -8   7       47.32       49.53      3.00 o 
  -3  -8   7       47.87       47.26      2.67 o 
  -2  -8   7        4.44        1.89      0.59 o 
  -1  -8   7       14.27       11.74      0.96 o 
   0  -8   7       68.39       78.18      2.95 o 
   1  -8   7      278.60      248.50      5.90 o 
   2  -8   7       81.89       86.87      3.09 o 
   3  -8   7        5.89        3.64      0.90 o 
   4  -8   7       22.53       21.99      1.68 o 
   5  -8   7        0.45        0.24      0.79 o 
  -6  -7   7        7.73        5.63      1.69 o 
  -5  -7   7      218.95      221.62      6.70 o 
  -4  -7   7       89.07       87.83      3.72 o 
  -3  -7   7      177.40      192.09      4.97 o 
  -2  -7   7       15.78       15.01      0.97 o 
  -1  -7   7       51.37       50.41      1.59 o 
   0  -7   7      174.06      181.49      4.54 o 
   1  -7   7        1.39        0.08      0.45 o 
   2  -7   7       29.86       30.60      1.69 o 
   3  -7   7       14.73       11.57      1.24 o 
   4  -7   7       38.01       40.22      2.10 o 
   5  -7   7        7.56        6.58      1.11 o 
  -6  -6   7       80.37       83.41      4.11 o 
  -5  -6   7       44.43       47.34      1.94 o 
  -4  -6   7       44.03       38.82      2.19 o 
  -3  -6   7       36.67       40.55      1.43 o 
  -2  -6   7        5.75        7.35      0.58 o 
  -1  -6   7     1092.27     1110.86     20.76 o 
   0  -6   7       11.30       10.64      1.02 o 
   1  -6   7       43.87       43.09      1.85 o 
   2  -6   7       23.06       21.71      1.36 o 
   3  -6   7       59.06       59.42      2.35 o 
   4  -6   7      126.31      125.03      3.73 o 
   5  -6   7       38.85       41.29      2.13 o 
  -7  -5   7        4.24       -0.29      0.95 o 
  -6  -5   7      201.48      224.46      6.23 o 
  -5  -5   7       22.19       24.80      1.93 o 
  -4  -5   7       70.21       73.45      2.60 o 
  -3  -5   7        1.55        1.45      0.35 o 
  -2  -5   7      654.13      658.30      8.30 o 
  -1  -5   7      452.07      419.83      5.77 o 
   0  -5   7        0.28        2.26      0.58 o 
   1  -5   7      139.08      126.40      3.37 o 
   2  -5   7       24.21       22.94      1.39 o 
   3  -5   7       18.75       18.30      1.28 o 
   4  -5   7        2.23        2.68      0.71 o 
   5  -5   7       10.85       14.72      1.34 o 
   6  -5   7        1.06        2.49      1.36 o 
  -7  -4   7       15.38       14.81      1.77 o 
  -6  -4   7      279.23      289.88      7.17 o 
  -5  -4   7        0.37        0.40      0.71 o 
  -4  -4   7       75.46       77.07      3.01 o 
  -3  -4   7       50.51       47.00      1.65 o 
  -2  -4   7      192.91      201.15      3.33 o 
  -1  -4   7      210.08      189.18      3.22 o 
   0  -4   7      158.50      155.45      3.79 o 
   1  -4   7      618.51      576.76     10.33 o 
   2  -4   7      181.40      173.43      4.22 o 
   3  -4   7      292.10      284.92      6.08 o 
   4  -4   7       27.23       25.66      1.53 o 
   5  -4   7       18.33       17.88      1.38 o 
   6  -4   7       71.37       72.40      3.89 o 
  -8  -3   7        0.44        1.88      1.04 o 
  -7  -3   7       22.21       26.07      2.21 o 
  -6  -3   7       59.60       57.29      2.84 o 
  -5  -3   7        0.33        0.48      0.56 o 
  -4  -3   7      628.73      651.90      8.14 o 
  -3  -3   7       37.41       28.62      1.07 o 
  -2  -3   7      451.44      440.42      5.91 o 
  -1  -3   7        0.82       -0.02      0.31 o 
   0  -3   7      120.05      122.49      3.29 o 
   1  -3   7      138.84      129.00      3.46 o 
   2  -3   7       14.96       16.82      1.24 o 
   3  -3   7       47.78       42.07      1.90 o 
   4  -3   7       97.98       82.35      2.76 o 
   6  -3   7       19.51       21.60      2.47 o 
  -8  -2   7        2.28        3.07      1.19 o 
  -7  -2   7      146.98      152.41      5.01 o 
  -6  -2   7       25.52       20.52      1.85 o 
  -5  -2   7      376.35      409.42      8.58 o 
  -4  -2   7       47.61       38.04      1.37 o 
  -3  -2   7        2.46        0.65      0.73 o 
  -2  -2   7      296.99      256.44      4.73 o 
  -1  -2   7       14.01       12.62      0.83 o 
   0  -2   7      848.16      813.69     14.03 o 
   1  -2   7      301.38      291.18      6.21 o 
   2  -2   7      319.34      305.46      6.51 o 
   3  -2   7       27.69       28.89      1.61 o 
   4  -2   7      102.28      102.46      3.20 o 
  -8  -1   7       15.68       16.57      1.85 o 
  -7  -1   7       46.21       42.52      2.57 o 
  -6  -1   7       94.13      103.58      3.79 o 
  -5  -1   7      330.55      343.06      7.62 o 
  -4  -1   7       60.98       61.13      1.73 o 
  -3  -1   7       40.08       37.37      1.34 o 
  -2  -1   7      227.71      213.61      3.66 o 
  -1  -1   7       60.18       66.16      4.85 o 
   0  -1   7      579.01      563.71     10.71 o 
   1  -1   7      189.11      186.25      3.37 o 
   2  -1   7        2.95        3.53      0.85 o 
   3  -1   7       85.60       86.75      2.97 o 
   4  -1   7      180.25      168.62      4.46 o 
  -8   0   7        0.35        0.25      0.85 o 
  -7   0   7      103.34      109.00      4.11 o 
  -6   0   7       11.08        9.32      1.28 o 
  -5   0   7      271.03      266.00      4.71 o 
  -4   0   7       15.69       14.00      1.39 o 
  -3   0   7      210.47      198.44      3.52 o 
  -2   0   7      179.35      197.89      3.55 o 
  -1   0   7      184.37      189.61      3.50 o 
   0   0   7      402.13      449.10      9.31 o 
   1   0   7      117.52      126.21      3.98 o 
   2   0   7      213.33      219.58      5.04 o 
   3   0   7      122.67      113.39      3.65 o 
   4   0   7      202.19      177.96      4.77 o 
   5   0   7       74.35      109.03      5.38 o 
  -8   1   7       23.29       26.58      2.26 o 
  -7   1   7       17.58       23.85      2.05 o 
  -6   1   7       52.94       50.38      2.59 o 
  -5   1   7       15.47       18.46      1.47 o 
  -4   1   7        1.77        3.10      0.62 o 
  -3   1   7      372.44      358.89      5.41 o 
  -2   1   7      241.35      239.17      4.11 o 
  -1   1   7      628.45      610.59      8.17 o 
   0   1   7       21.62       14.82      1.52 o 
   1   1   7       67.07       61.92      2.86 o 
   2   1   7       44.68       56.92      1.80 o 
   3   1   7        7.62        8.22      1.28 o 
  -8   2   7       37.33       37.25      2.57 o 
  -7   2   7       71.92       79.46      3.48 o 
  -6   2   7       47.41       42.11      2.42 o 
  -5   2   7        8.43       13.08      1.00 o 
  -4   2   7        8.73        3.02      0.59 o 
  -3   2   7      201.76      218.55      3.94 o 
  -2   2   7      297.15      282.98      4.71 o 
  -1   2   7       42.04       37.03      1.55 o 
   0   2   7      281.70      286.22      7.33 o 
   1   2   7      245.25      218.62      4.06 o 
   2   2   7       40.27       50.94      1.85 o 
   3   2   7       27.53       23.12      1.42 o 
  -8   3   7       18.99       20.19      2.08 o 
  -7   3   7        4.16        1.32      0.90 o 
  -6   3   7       43.71       45.96      2.54 o 
  -5   3   7        8.20        9.13      0.93 o 
  -4   3   7       28.51       23.50      1.31 o 
  -3   3   7      120.25      150.52      3.23 o 
  -2   3   7       21.50       28.19      1.38 o 
  -1   3   7      134.68      152.03      5.22 o 
   0   3   7      154.58      159.80      5.41 o 
   1   3   7      168.52      171.83      3.83 o 
   2   3   7       39.53       45.65      1.90 o 
   3   3   7       34.72       28.81      1.69 o 
  -7   4   7       11.14       10.90      1.52 o 
  -6   4   7       44.74       48.16      3.66 o 
  -5   4   7       16.96       18.42      1.67 o 
  -4   4   7      126.29      116.91      4.65 o 
  -3   4   7        0.28        1.35      0.81 o 
  -2   4   7       38.48       25.74      2.37 o 
  -1   4   7       63.48       79.45      3.89 o 
   0   4   7      112.54       92.96      4.26 o 
   1   4   7       49.25       60.33      2.26 o 
   2   4   7        6.47        6.90      1.03 o 
   3   4   7       37.49       33.98      2.74 o 
  -6   5   7       17.51       20.73      2.31 o 
  -5   5   7       43.06       35.40      2.75 o 
  -4   5   7       10.15        7.71      1.57 o 
  -3   5   7       33.15       30.74      2.68 o 
  -2   5   7       30.07       29.26      2.64 o 
  -1   5   7       83.89       88.07      4.35 o 
   0   5   7       51.07       40.54      2.03 o 
   1   5   7        9.48       14.97      1.41 o 
  -5   6   7        0.14        0.79      1.06 o 
  -4   6   7       21.23       29.05      2.80 o 
  -3   6   7       19.17       21.76      2.45 o 
  -2   6   7       84.16       76.12      4.20 o 
  -1   6   7       54.18       53.15      3.58 o 
   0   6   7       11.43        9.52      1.88 o 
  -1 -10   8       10.08       18.07      1.93 o 
   0 -10   8       38.53       36.53      2.41 o 
   1 -10   8       40.71       50.81      2.72 o 
  -3  -9   8        2.79        2.74      1.20 o 
  -2  -9   8        4.63        5.02      0.85 o 
  -1  -9   8        0.78       -0.17      0.56 o 
   0  -9   8       67.73       66.86      2.91 o 
   1  -9   8      104.42      107.44      3.81 o 
   2  -9   8        0.82       -0.33      0.58 o 
   3  -9   8       13.34       15.77      1.64 o 
  -4  -8   8       82.14       99.11      4.01 o 
  -3  -8   8        0.39        1.39      0.90 o 
  -2  -8   8       11.32       15.80      1.10 o 
  -1  -8   8        4.71        5.20      0.98 o 
   0  -8   8      283.75      300.59      6.88 o 
   1  -8   8        0.85        1.04      0.62 o 
   2  -8   8        3.96        3.29      0.87 o 
   3  -8   8        7.00        8.61      1.22 o 
   4  -8   8        1.20        0.97      0.75 o 
  -3  -7   8       34.81       32.64      1.17 o 
  -2  -7   8        8.49       10.57      0.71 o 
  -1  -7   8      199.11      185.39      4.75 o 
   0  -7   8      197.37      190.33      4.80 o 
   1  -7   8        8.90        6.84      1.02 o 
   2  -7   8      159.40      155.45      4.32 o 
   3  -7   8       19.86       19.94      1.67 o 
   4  -7   8       32.65       30.01      1.90 o 
  -6  -6   8        2.51        1.02      1.06 o 
  -5  -6   8      195.55      197.97      5.71 o 
  -4  -6   8        8.65        8.04      1.27 o 
  -3  -6   8       56.05       60.78      1.84 o 
  -2  -6   8       80.62       87.22      2.17 o 
  -1  -6   8        0.34        0.10      0.63 o 
   0  -6   8        4.08        4.31      0.77 o 
   1  -6   8        0.34        0.04      0.49 o 
   2  -6   8      135.49      129.18      3.68 o 
   3  -6   8       61.60       56.31      2.37 o 
   4  -6   8       46.03       46.33      2.22 o 
   5  -6   8        3.39        2.58      0.91 o 
  -7  -5   8        5.14        2.41      1.18 o 
  -6  -5   8        0.69        2.05      1.00 o 
  -5  -5   8       91.39       87.99      3.65 o 
  -4  -5   8        0.25       -0.08      0.67 o 
  -3  -5   8     1004.60     1047.10     12.49 o 
  -2  -5   8        2.25        1.18      0.43 o 
  -1  -5   8      214.74      215.75      3.72 o 
   0  -5   8       49.81       52.40      2.14 o 
   1  -5   8       17.61       20.94      1.40 o 
   2  -5   8      150.57      136.93      3.81 o 
   3  -5   8        5.88        6.62      0.97 o 
   4  -5   8       52.95       57.19      2.41 o 
   5  -5   8        1.00        0.22      0.69 o 
  -7  -4   8        1.00        0.75      0.89 o 
  -6  -4   8       46.69       49.56      2.83 o 
  -5  -4   8        2.01        1.75      0.81 o 
  -4  -4   8      258.49      285.37      6.86 o 
  -3  -4   8       90.99       82.65      2.03 o 
  -2  -4   8       15.01       13.03      0.86 o 
  -1  -4   8      564.32      550.78      7.36 o 
   0  -4   8        9.42       10.37      1.08 o 
   1  -4   8      165.80      155.61      4.09 o 
   2  -4   8        0.40        0.28      0.57 o 
   3  -4   8        0.56        0.11      0.54 o 
   4  -4   8        2.74        3.13      0.83 o 
  -7  -3   8        2.93        2.18      1.18 o 
  -6  -3   8       77.55       80.55      3.56 o 
  -5  -3   8      201.50      212.04      5.84 o 
  -4  -3   8       91.03       95.49      2.20 o 
  -3  -3   8        3.88        5.48      0.61 o 
  -2  -3   8       24.27       30.83      1.25 o 
  -1  -3   8      680.25      654.55     14.42 o 
   0  -3   8      447.98      443.15      8.67 o 
   1  -3   8      834.83      805.64     14.15 o 
   2  -3   8      158.84      141.65      3.94 o 
   3  -3   8        8.32        8.03      1.08 o 
   4  -3   8       25.65       20.41      1.48 o 
  -8  -2   8        7.84        4.59      1.34 o 
  -7  -2   8       15.97       18.47      1.96 o 
  -6  -2   8      490.48      504.98     10.62 o 
  -5  -2   8       43.49       43.95      2.45 o 
  -4  -2   8      186.68      183.40      3.33 o 
  -3  -2   8       55.76       55.41      1.67 o 
  -2  -2   8        1.83        1.14      0.45 o 
  -1  -2   8       21.44       19.09      1.69 o 
   0  -2   8        0.43        1.41      0.67 o 
   1  -2   8      188.17      178.38      4.67 o 
   2  -2   8       24.01       21.04      1.52 o 
   3  -2   8      144.12      137.23      3.97 o 
   4  -2   8       27.49       24.12      1.65 o 
  -8  -1   8        5.30        4.73      1.34 o 
  -7  -1   8       61.12       68.95      3.37 o 
  -6  -1   8       92.63       90.02      3.64 o 
  -5  -1   8       60.15       59.43      2.82 o 
  -4  -1   8      308.30      297.26      4.77 o 
  -3  -1   8       21.84       21.95      1.15 o 
  -2  -1   8      683.87      663.42      8.73 o 
  -1  -1   8      220.15      227.49      6.45 o 
   0  -1   8      334.27      315.28      7.21 o 
   1  -1   8        3.00        3.24      0.87 o 
   2  -1   8      149.43      139.03      4.10 o 
   3  -1   8      183.82      184.99      5.00 o 
   4  -1   8        9.37        9.10      1.26 o 
  -8   0   8        4.98        4.80      1.28 o 
  -7   0   8       29.38       30.53      2.37 o 
  -6   0   8       27.71       30.09      2.18 o 
  -5   0   8       39.69       37.28      1.84 o 
  -4   0   8       30.76       33.72      1.43 o 
  -3   0   8       14.15       12.60      0.95 o 
  -2   0   8      285.92      305.01      4.99 o 
  -1   0   8      113.27      114.70      2.76 o 
   0   0   8        6.49        5.22      1.03 o 
   1   0   8       99.25      111.37      3.95 o 
   2   0   8      169.55      156.79      4.80 o 
   3   0   8       15.28       19.86      1.78 o 
  -8   1   8        0.10        0.97      0.94 o 
  -7   1   8       43.21       38.81      2.59 o 
  -6   1   8        7.45        9.28      1.39 o 
  -5   1   8       67.23       60.42      2.90 o 
  -4   1   8       32.08       32.74      1.45 o 
  -3   1   8       78.48       65.78      2.03 o 
  -2   1   8      399.80      415.91     10.41 o 
  -1   1   8       20.86       24.55      1.31 o 
   0   1   8      236.06      238.09      6.48 o 
   1   1   8      215.86      208.30      6.00 o 
   2   1   8       56.19       48.31      2.72 o 
   3   1   8       19.01       22.82      2.02 o 
  -7   2   8       16.22       27.73      2.26 o 
  -6   2   8       13.34       11.12      1.51 o 
  -5   2   8       86.76       78.74      2.37 o 
  -4   2   8       12.61       15.11      1.12 o 
  -3   2   8      195.89      180.26      3.72 o 
  -2   2   8        6.52        2.58      0.72 o 
  -1   2   8       93.36       76.65      2.74 o 
   0   2   8      238.69      280.92      7.50 o 
   1   2   8       35.39       32.79      2.37 o 
   2   2   8       19.59       28.80      1.53 o 
   3   2   8        2.88        3.35      1.18 o 
  -7   3   8       11.76       16.81      1.86 o 
  -6   3   8       38.71       36.20      2.41 o 
  -5   3   8       47.06       54.14      4.46 o 
  -4   3   8       56.45       50.40      1.92 o 
  -3   3   8        3.15        3.43      0.74 o 
  -2   3   8       62.49       70.82      3.61 o 
  -1   3   8      230.22      198.20      6.37 o 
   0   3   8      158.29      168.45      5.79 o 
   1   3   8      111.88      105.76      4.46 o 
   2   3   8        6.88        6.00      0.97 o 
  -6   4   8       32.20       30.09      2.68 o 
  -5   4   8       68.89       80.97      3.99 o 
  -4   4   8       15.10       17.78      2.08 o 
  -3   4   8       14.45       17.55      2.16 o 
  -2   4   8       32.20       30.16      2.63 o 
  -1   4   8       44.04       47.19      3.21 o 
   0   4   8       72.69       83.70      4.22 o 
   1   4   8       31.80       22.94      2.49 o 
  -5   5   8        0.13        0.04      0.89 o 
  -4   5   8       19.78       15.55      2.13 o 
  -3   5   8       46.34       58.03      3.58 o 
  -2   5   8       28.81       21.18      2.43 o 
  -1   5   8       28.72       33.99      3.08 o 
   0   5   8        8.53        6.84      1.72 o 
  -2  -9   9       49.58       56.95      2.82 o 
  -1  -9   9       65.96       83.60      3.40 o 
   0  -9   9       33.25       27.86      1.93 o 
   1  -9   9       63.75       67.46      2.99 o 
   2  -9   9        3.01        2.45      0.89 o 
  -2  -8   9       12.96       13.88      1.45 o 
  -1  -8   9       19.42       24.04      1.69 o 
   0  -8   9       11.75        9.82      1.26 o 
   1  -8   9       70.47       78.38      3.07 o 
   2  -8   9        1.81        1.92      0.77 o 
   3  -8   9       32.71       33.90      2.12 o 
  -4  -7   9      171.50      198.09      5.94 o 
  -3  -7   9        3.03        3.20      1.44 o 
  -2  -7   9      148.69      172.72      3.51 o 
  -1  -7   9       15.16       14.70      1.35 o 
   0  -7   9       20.96       23.02      1.57 o 
   1  -7   9       33.42       37.09      2.00 o 
   2  -7   9       14.66       16.63      1.48 o 
   3  -7   9       96.87       94.01      3.40 o 
  -6  -6   9        0.55        2.43      1.18 o 
  -5  -6   9       42.71       45.21      2.80 o 
  -4  -6   9      131.45      138.25      4.81 o 
  -3  -6   9      201.55      207.45      3.81 o 
  -2  -6   9      159.67      153.91      3.17 o 
  -1  -6   9        7.50       11.60      1.19 o 
   0  -6   9      182.42      185.15      4.75 o 
   1  -6   9       17.37       19.28      1.53 o 
   2  -6   9       98.07       94.72      3.23 o 
   3  -6   9       11.79       11.49      1.27 o 
   4  -6   9        2.87        2.34      0.82 o 
  -6  -5   9       15.15       14.00      1.86 o 
  -5  -5   9       30.47       34.99      2.41 o 
  -4  -5   9      143.17      141.61      4.76 o 
  -3  -5   9       32.99       38.83      1.49 o 
  -2  -5   9        1.61        0.95      0.47 o 
  -1  -5   9        1.51        0.66      0.46 o 
   0  -5   9      184.04      186.37      4.75 o 
   1  -5   9       48.88       51.05      2.30 o 
   2  -5   9       77.47       84.40      3.04 o 
   3  -5   9       23.52       19.79      1.60 o 
   4  -5   9       37.64       42.81      2.22 o 
  -7  -4   9       46.41       48.37      3.05 o 
  -6  -4   9       20.48       16.49      1.85 o 
  -5  -4   9      510.28      524.10     11.04 o 
  -4  -4   9       45.94       42.07      2.51 o 
  -3  -4   9      164.12      171.96      3.32 o 
  -2  -4   9       33.03       31.77      1.43 o 
  -1  -4   9       61.48       71.41      2.03 o 
   0  -4   9      273.89      255.16      5.95 o 
   1  -4   9        3.23        1.96      0.75 o 
   2  -4   9       40.87       40.64      2.10 o 
   3  -4   9        1.10        1.53      0.74 o 
   4  -4   9       33.30       31.18      1.92 o 
  -7  -3   9        0.22       -0.41      0.90 o 
  -6  -3   9       47.39       55.56      3.03 o 
  -5  -3   9       99.95       91.48      3.78 o 
  -4  -3   9        8.70        5.66      0.67 o 
  -3  -3   9      150.47      140.62      2.97 o 
  -2  -3   9        2.06        1.28      0.47 o 
  -1  -3   9      429.12      403.38     11.17 o 
   0  -3   9       99.70      100.82      3.37 o 
   1  -3   9       39.66       37.05      1.98 o 
   2  -3   9       46.24       42.73      2.18 o 
   3  -3   9       15.85       15.15      1.47 o 
   4  -3   9       25.94       22.94      1.67 o 
  -7  -2   9       47.75       50.18      3.07 o 
  -6  -2   9       74.76       81.49      3.66 o 
  -5  -2   9       55.75       56.74      2.96 o 
  -4  -2   9       54.73       58.92      3.18 o 
  -3  -2   9       90.75       90.24      2.34 o 
  -2  -2   9       36.73       33.20      1.42 o 
  -1  -2   9      383.76      391.15      7.05 o 
   0  -2   9      150.78      144.37      4.22 o 
   1  -2   9      123.00      118.09      3.82 o 
   2  -2   9      123.96      115.51      3.79 o 
   3  -2   9       40.22       36.80      2.09 o 
   4  -2   9        8.34        7.64      1.23 o 
  -7  -1   9        0.32        1.75      0.99 o 
  -6  -1   9       50.90       50.22      2.87 o 
  -5  -1   9       33.98       33.16      2.25 o 
  -4  -1   9       45.41       39.09      1.58 o 
  -3  -1   9        8.39        8.56      0.90 o 
  -2  -1   9       37.77       39.83      1.63 o 
  -1  -1   9       35.06       39.24      2.01 o 
   0  -1   9       19.38       19.25      1.21 o 
   1  -1   9      181.34      164.17      4.76 o 
   2  -1   9      161.72      151.49      4.56 o 
   3  -1   9       74.30       64.97      2.95 o 
   4  -1   9       11.50        9.24      1.32 o 
  -7   0   9        0.81        0.71      0.93 o 
  -6   0   9       85.04       92.67      3.85 o 
  -5   0   9       90.85       85.90      4.98 o 
  -4   0   9      522.16      494.58     11.27 o 
  -3   0   9      164.43      172.25      3.62 o 
  -2   0   9      247.65      218.68      4.22 o 
  -1   0   9       12.79       14.55      1.14 o 
   0   0   9       36.45       29.18      2.14 o 
   1   0   9      163.95      170.86      5.30 o 
   2   0   9       36.14       35.61      2.30 o 
   3   0   9       46.41       43.86      2.55 o 
  -7   1   9        0.82        1.98      1.06 o 
  -6   1   9        0.58        0.93      0.94 o 
  -5   1   9        9.42        6.83      1.44 o 
  -4   1   9       37.52       42.26      1.75 o 
  -3   1   9       23.38       23.58      1.53 o 
  -2   1   9        3.31        2.37      1.00 o 
  -1   1   9       78.85       87.17      2.57 o 
   0   1   9      150.78      134.93      4.87 o 
   1   1   9       45.01       55.24      3.01 o 
   2   1   9       29.29       27.61      2.34 o 
   3   1   9        1.07        1.10      1.11 o 
  -7   2   9       12.67       13.90      1.85 o 
  -6   2   9       49.90       59.42      3.07 o 
  -5   2   9       58.95       48.18      2.10 o 
  -4   2   9       96.51      102.85      4.44 o 
  -3   2   9       15.12       17.94      2.69 o 
  -2   2   9       95.30      101.54      5.05 o 
  -1   2   9      186.77      171.21      5.71 o 
   0   2   9       89.49       81.90      3.87 o 
   1   2   9       73.44       73.90      3.72 o 
   2   2   9        4.73        1.22      1.06 o 
  -6   3   9       20.10       18.00      1.90 o 
  -5   3   9       91.13       76.24      2.52 o 
  -4   3   9        9.60        4.06      1.28 o 
  -3   3   9        3.59        1.26      0.98 o 
  -2   3   9       82.66       89.47      4.23 o 
  -1   3   9       22.90       25.57      2.53 o 
   0   3   9       61.24       65.75      3.68 o 
   1   3   9       14.66       12.11      1.90 o 
  -5   4   9        2.59        3.20      1.34 o 
  -4   4   9       12.75       12.71      2.00 o 
  -3   4   9       62.43       45.72      3.23 o 
  -2   4   9       33.00       37.11      3.09 o 
  -1   4   9       41.80       34.80      3.05 o 
   0   4   9       17.20       14.72      2.18 o 
  -1  -9  10       25.75       27.50      2.16 o 
  -2  -8  10        3.85        2.23      0.87 o 
  -1  -8  10       66.04       72.60      3.05 o 
   0  -8  10        8.73        9.60      1.30 o 
   1  -8  10       52.20       57.87      2.75 o 
   2  -8  10       29.56       34.40      2.21 o 
  -4  -7  10       37.93       36.69      2.72 o 
  -3  -7  10       27.43       33.70      1.61 o 
  -2  -7  10        2.18        1.92      0.91 o 
  -1  -7  10       15.14       17.52      1.52 o 
   0  -7  10        6.10        6.36      1.06 o 
   1  -7  10      106.74      111.94      3.74 o 
   2  -7  10       26.85       23.14      1.75 o 
  -5  -6  10        2.24        2.80      1.19 o 
  -4  -6  10      231.92      261.36      7.27 o 
  -3  -6  10       44.59       46.98      1.77 o 
  -2  -6  10       45.06       50.92      1.83 o 
  -1  -6  10        0.36       -0.81      0.54 o 
   0  -6  10        3.61        3.69      0.95 o 
   1  -6  10      169.72      157.94      4.55 o 
   2  -6  10        0.14       -0.07      0.61 o 
   3  -6  10       41.83       45.23      2.38 o 
  -6  -5  10       14.43       14.66      1.96 o 
  -5  -5  10        7.64        7.87      1.49 o 
  -4  -5  10      239.00      235.30      6.77 o 
  -3  -5  10       24.73       24.16      1.32 o 
  -2  -5  10      154.68      159.11      3.39 o 
  -1  -5  10        1.30        1.24      0.69 o 
   0  -5  10      109.79      109.31      3.61 o 
   1  -5  10       11.72       13.68      1.43 o 
   2  -5  10        1.30        2.99      0.93 o 
   3  -5  10       86.54       84.65      3.27 o 
  -6  -4  10        5.69        3.78      1.23 o 
  -5  -4  10        2.01        3.19      1.15 o 
  -4  -4  10       34.39       34.12      1.49 o 
  -3  -4  10        8.27       10.68      0.94 o 
  -2  -4  10      151.02      147.80      3.24 o 
  -1  -4  10       48.71       46.14      1.74 o 
   0  -4  10      116.66      121.10      3.87 o 
   1  -4  10       13.17       12.65      1.41 o 
   2  -4  10       45.08       51.94      2.51 o 
   3  -4  10       21.17       19.26      1.69 o 
  -6  -3  10        5.32        3.12      1.22 o 
  -5  -3  10       55.46       55.90      3.04 o 
  -4  -3  10       46.92       44.77      2.03 o 
  -3  -3  10       42.42       44.03      1.68 o 
  -2  -3  10      133.78      119.05      2.92 o 
  -1  -3  10        2.61        1.47      0.55 o 
   0  -3  10       90.55       88.80      3.32 o 
   1  -3  10       26.93       26.51      1.81 o 
   2  -3  10       44.26       41.05      2.27 o 
   3  -3  10        7.24        5.47      1.11 o 
  -7  -2  10       37.23       37.21      2.80 o 
  -6  -2  10       11.07        6.31      1.43 o 
  -5  -2  10       78.43       75.66      3.53 o 
  -4  -2  10       19.89       20.89      1.24 o 
  -3  -2  10      250.72      235.74      6.00 o 
  -2  -2  10       13.36       15.94      1.16 o 
  -1  -2  10       27.49       24.32      2.57 o 
   0  -2  10      185.43      189.24      5.24 o 
   1  -2  10       46.16       36.61      2.23 o 
   2  -2  10       72.84       67.01      2.97 o 
   3  -2  10       46.01       40.37      2.34 o 
  -7  -1  10        9.63       11.09      1.76 o 
  -6  -1  10        5.18        4.92      1.26 o 
  -5  -1  10       76.48       78.65      3.57 o 
  -4  -1  10      102.91      102.02      2.32 o 
  -3  -1  10       90.80       88.86      4.75 o 
  -2  -1  10        0.29        0.33      0.37 o 
  -1  -1  10       43.65       40.43      1.41 o 
   0  -1  10       58.36       61.56      2.91 o 
   1  -1  10       40.99       34.07      2.21 o 
   2  -1  10      105.04      112.61      4.05 o 
  -6   0  10        1.82        0.71      0.78 o 
  -5   0  10       71.94       85.52      2.57 o 
  -4   0  10       29.64       22.41      1.44 o 
  -3   0  10       38.34       46.17      1.89 o 
  -2   0  10        2.75        2.34      0.71 o 
  -1   0  10       52.67       52.54      2.91 o 
   0   0  10       48.60       52.44      2.95 o 
   1   0  10       82.44       70.72      2.40 o 
   2   0  10       58.75       59.42      3.16 o 
  -6   1  10       70.24       68.03      3.44 o 
  -5   1  10       78.98       77.35      4.44 o 
  -4   1  10      161.96      130.42      3.33 o 
  -3   1  10       38.39       43.50      3.78 o 
  -2   1  10       22.78       13.47      1.87 o 
  -1   1  10       73.43       77.20      3.76 o 
   0   1  10       20.69       22.24      2.23 o 
   1   1  10       30.74       29.76      2.59 o 
  -6   2  10        0.20        1.45      0.94 o 
  -5   2  10        8.51        8.83      1.08 o 
  -4   2  10        5.16        5.22      0.91 o 
  -3   2  10       17.27       21.33      2.57 o 
  -2   2  10       77.22       59.71      3.36 o 
  -1   2  10       71.51       81.84      4.05 o 
   0   2  10       36.11       28.26      2.59 o 
  -5   3  10        3.57        2.72      1.22 o 
  -4   3  10       19.46       23.84      2.47 o 
  -3   3  10       24.01       23.43      2.46 o 
  -2   3  10       28.51       28.14      2.67 o 
  -1   3  10       47.86       47.39      3.24 o 
  -3  -7  11       72.22       71.24      2.36 o 
  -2  -7  11       11.26       11.82      2.98 o 
  -1  -7  11       14.73       16.69      1.60 o 
   0  -7  11       16.98       19.08      1.75 o 
   1  -7  11       61.27       66.20      2.97 o 
  -4  -6  11        8.34        5.73      1.38 o 
  -3  -6  11      112.12      124.92      3.13 o 
  -2  -6  11        4.66        6.08      1.39 o 
  -1  -6  11       29.78       28.19      1.97 o 
   0  -6  11        0.15       -0.07      0.65 o 
   1  -6  11       18.25       22.03      1.85 o 
  -5  -5  11        7.39        5.95      1.52 o 
  -4  -5  11       79.93       96.83      4.32 o 
  -3  -5  11       73.45       74.04      2.33 o 
  -2  -5  11       43.75       50.81      1.94 o 
  -1  -5  11      105.33       96.50      3.50 o 
   0  -5  11        7.11        5.88      1.14 o 
   1  -5  11       48.05       48.14      2.53 o 
   2  -5  11       16.98       17.18      1.73 o 
  -5  -4  11        4.15        4.77      1.34 o 
  -4  -4  11       52.29       49.57      1.87 o 
  -3  -4  11       50.40       56.05      2.01 o 
  -2  -4  11      180.41      181.35      6.13 o 
  -1  -4  11       15.31       21.38      1.65 o 
   0  -4  11        1.25        2.45      0.90 o 
   1  -4  11      107.43      113.80      3.98 o 
   2  -4  11        5.61        6.93      1.27 o 
  -6  -3  11       17.01       21.88      2.29 o 
  -5  -3  11       10.69       11.29      1.69 o 
  -4  -3  11       59.20       59.93      2.05 o 
  -3  -3  11       74.31       73.44      2.32 o 
  -2  -3  11       90.39       97.77      2.75 o 
  -1  -3  11        4.24        4.46      1.02 o 
   0  -3  11       73.90       72.14      3.11 o 
   1  -3  11       26.57       26.36      1.92 o 
   2  -3  11        2.11        2.00      0.94 o 
  -6  -2  11       10.35       11.95      1.81 o 
  -5  -2  11        4.27        3.77      1.26 o 
  -4  -2  11      104.05      100.78      2.78 o 
  -3  -2  11        4.79        3.27      0.74 o 
  -2  -2  11       26.22       25.42      1.50 o 
  -1  -2  11       23.39       21.10      1.85 o 
   0  -2  11       88.14       79.74      3.40 o 
   1  -2  11       26.08       24.22      2.08 o 
  -6  -1  11        1.66        4.03      1.22 o 
  -5  -1  11       92.12       85.79      3.98 o 
  -4  -1  11       54.51       64.53      2.26 o 
  -3  -1  11       34.10       31.84      1.64 o 
  -2  -1  11       57.99       68.99      3.03 o 
  -1  -1  11        2.24        0.53      0.81 o 
   0  -1  11       25.84       26.75      2.21 o 
   1  -1  11       79.20       73.67      3.41 o 
  -5   0  11       22.24       22.30      3.25 o 
  -4   0  11       21.08       22.68      1.55 o 
  -3   0  11       79.21       76.74      2.62 o 
  -2   0  11       12.30       17.53      1.39 o 
  -1   0  11        0.66        0.40      0.82 o 
   0   0  11       72.14       84.20      2.73 o 
  -5   1  11       12.91       13.99      1.32 o 
  -4   1  11       36.85       39.03      2.16 o 
  -3   1  11       65.28       68.00      3.72 o 
  -2   1  11       11.75       11.04      1.22 o 
  -1   1  11       51.29       36.20      2.74 o 
  -2  -6  12       26.01       31.59      2.21 o 
  -1  -6  12       31.60       39.92      2.47 o 
  -3  -5  12       65.57       63.79      2.30 o 
  -2  -5  12       14.58       12.04      1.18 o 
  -1  -5  12       10.66       14.12      1.67 o 
   0  -5  12        0.28        0.70      0.95 o 
  -4  -4  12        9.00        9.88      1.08 o 
  -3  -4  12      171.36      177.80      3.99 o 
  -2  -4  12       38.90       45.33      1.93 o 
  -1  -4  12       71.23       75.66      3.24 o 
   0  -4  12        1.53        1.06      0.93 o 
  -4  -3  12       21.14       15.69      1.23 o 
  -3  -3  12       42.07       50.60      2.07 o 
  -2  -3  12       37.91       42.53      1.93 o 
  -1  -3  12       80.45       82.57      3.50 o 
   0  -3  12        6.67        6.73      1.27 o 
  -4  -2  12       14.42       14.66      1.27 o 
  -3  -2  12       12.29       16.26      1.33 o 
  -2  -2  12       55.96       50.47      3.35 o 
  -1  -2  12       16.96       24.69      2.18 o 
  -4  -1  12       17.36       22.46      2.66 o 
  -3  -1  12       44.26       47.53      3.31 o 
  -2  -1  12       56.87       54.03      2.22 o 
                                                 
